# Supplementary material for: Differential Expression Profiles and Function Prediction of Transfer RNA-Derived Fragments in High-Grade Serous Ovarian Cancer
Source: Biomed Res Int. 2021 Mar 30;2021:5594081. doi: 10.1155/2021/5594081 (PMC8028742; doi:10.1155/2021/5594081)
Supplement: Supplementary 1 — Table S1: all differentially expressed tRFs and tiRNAs in the present study. [file 5594081.f1.txt]

		Table S1. All differentially expressed tRFs & tiRNAs in the present study.
Annotation							DE Statistic
tRF_ID	tRF_Seq	Type	tRFdb_ID	MINTbase_ID	Length	AlignInfo	log2FC	Fold_Change	p_value	q_value
tRF-Leu-AAG-002	GGTAGCGTGGCCGAG	tRF-5a	-	-	15	tRNA-Leu-AAG-1-1,GGTAGCGTGGCCGAGCGGTCTAAGGCGCTGGATTAAGGCTCCAGTCTCTTCGGAGGCGTGGGTTCGAATCCCACCGCTGCCACCA,Leu-AAG,0;tRNA-Leu-AAG-2-1,GGTAGCGTGGCCGAGCGGTCTAAGGCGCTGGATTAAGGCTCCAGTCTCTTCGGGGGCGTGGGTTCGAATCCCACCGCTGCCACCA,Leu-AAG,0;tRNA-Leu-AAG-3-1,GGTAGCGTGGCCGAGCGGTCTAAGGCGCTGGATTAAGGCTCCAGTCTCTTCGGGGGCGTGGGTTCAAATCCCACCGCTGCCACCA,Leu-AAG,0;tRNA-Leu-AAG-4-1,GGTAGCGTGGCCGAGTGGTCTAAGACGCTGGATTAAGGCTCCA…	-3.624635816	0.081072935	0.001482296	0.134915162
tRF-Arg-TCT-008	GGCTCCGTGGCGCAATGGATAGCGCATTGG	tRF-5c	-	-	30	tRNA-Arg-TCT-1-1,GGCTCCGTGGCGCAATGGATAGCGCATTGGACTTCTAATTCAAAGGTTCCGGGTTCGAGTCCCGGCGGAGTCGCCA,Arg-TCT,0	-3.586521285	0.083243343	0.001378632	0.134915162
tRF-Lys-TTT-012	AACACCTCTTTACAGTGACCA	tRF-3b	-	tRF-21-B54ZUPX1B	21	chrM.tRNA8-LysTTT,CACTGTAAAGCTAACTTAGCATTAACCTTTTAAGTTAAAGATTAAGAGAACCAACACCTCTTTACAGTGACCA,Lys-TTT,52	-3.538064568	0.086086775	0.002636506	0.134915162
tRF-Val-TAC-023	AACTTACACTTAGG	tRF-2	-	-	14	chrM.tRNA2-ValTAC,CAGAGTGTAGCTTAACACAAAGCACCCAACTTACACTTAGGAGATTTCAACTTAACTTGACCGCTCTGACCA,Val-TAC,27	-3.470245787	0.090230201	0.005409384	0.15342981
tRF-Lys-TTT-014	ACACCTCTTTACAGTGACCA	tRF-3b	-	tRF-20-01WZ03O6	20	chrM.tRNA8-LysTTT,CACTGTAAAGCTAACTTAGCATTAACCTTTTAAGTTAAAGATTAAGAGAACCAACACCTCTTTACAGTGACCA,Lys-TTT,53	-3.469109978	0.090301266	0.004937959	0.15342981
tRF-Leu-AAG-003	GGTAGCGTGGCCGAGC	tRF-5a	5019a	tRF-16-RPM830D	16	tRNA-Leu-AAG-1-1,GGTAGCGTGGCCGAGCGGTCTAAGGCGCTGGATTAAGGCTCCAGTCTCTTCGGAGGCGTGGGTTCGAATCCCACCGCTGCCACCA,Leu-AAG,0;tRNA-Leu-AAG-2-1,GGTAGCGTGGCCGAGCGGTCTAAGGCGCTGGATTAAGGCTCCAGTCTCTTCGGGGGCGTGGGTTCGAATCCCACCGCTGCCACCA,Leu-AAG,0;tRNA-Leu-AAG-3-1,GGTAGCGTGGCCGAGCGGTCTAAGGCGCTGGATTAAGGCTCCAGTCTCTTCGGGGGCGTGGGTTCAAATCCCACCGCTGCCACCA,Leu-AAG,0;tRNA-Leu-TAG-1-1,GGTAGCGTGGCCGAGCGGTCTAAGGCGCTGGATTTAGGCTCCA…	-3.179664625	0.110363527	0.003459363	0.134915162
tRF-Lys-TTT-029	CCTCTTTACAGTGACCA	tRF-3a	-	tRF-17-37YF7D2	17	chrM.tRNA8-LysTTT,CACTGTAAAGCTAACTTAGCATTAACCTTTTAAGTTAAAGATTAAGAGAACCAACACCTCTTTACAGTGACCA,Lys-TTT,56	-3.168995292	0.111182737	0.009594281	0.180802624
tRF-Ser-GCT-035	TAACAACATGGCTTTCTCACCA	tRF-3b	-	tRF-22-UF04QZ452	22	chrM.tRNA12-SerGCT,GAGAAAGCTCACAAGAACTGCTAACTCATGCCCCCATGTCTAACAACATGGCTTTCTCACCA,Ser-GCT,40	-2.875189553	0.136295558	0.036722183	0.3819107
tRF-Lys-TTT-016	ACCTCTTTACAGTGACCA	tRF-3a	-	tRF-18-09Z51UD2	18	chrM.tRNA8-LysTTT,CACTGTAAAGCTAACTTAGCATTAACCTTTTAAGTTAAAGATTAAGAGAACCAACACCTCTTTACAGTGACCA,Lys-TTT,55	-2.754017088	0.148237557	0.027030376	0.337339091
tRF-Lys-TTT-022	CACCTCTTTACAGTGACCA	tRF-3b	-	tRF-19-27NXJ4E2	19	chrM.tRNA8-LysTTT,CACTGTAAAGCTAACTTAGCATTAACCTTTTAAGTTAAAGATTAAGAGAACCAACACCTCTTTACAGTGACCA,Lys-TTT,54	-2.726844873	0.151055972	0.048831585	0.428469163
tRF-SeC-TCA-001	GCCCGGATGATCCTC	tRF-5a	-	-	15	tRNA-SeC-TCA-1-1,GCCCGGATGATCCTCAGTGGTCTGGGGTGCAGGCTTCAAACCTGTAGCTGTCTAGCGACAGAGTGGTTCAATTCCACCTTTCGGGCGCCA,SeC-TCA,0	-2.683279738	0.155686986	0.039901568	0.389040289
tRF-Ala-AGC-039	GGGGATGTAGCTCAGTGGTAGAG	tRF-5b	-	tRF-23-R29P4P9LDS	23	tRNA-Ala-AGC-4-1,GGGGATGTAGCTCAGTGGTAGAGCGCATGCTTAGCATGCATGAGGTCCCGGGTTCGATCCCCAGCATCTCCACCA,Ala-AGC,0;tRNA-Ala-CGC-1-1,GGGGATGTAGCTCAGTGGTAGAGCGCATGCTTCGCATGTATGAGGTCCCGGGTTCGATCCCCGGCATCTCCACCA,Ala-CGC,0;tRNA-Ala-CGC-2-1,GGGGATGTAGCTCAGTGGTAGAGCGCATGCTTCGCATGTATGAGGCCCCGGGTTCGATCCCCGGCATCTCCACCA,Ala-CGC,0;tRNA-Ala-CGC-3-1,GGGGATGTAGCTCAGTGGTAGAGCGCGCGCTTCGCATGTGTGAGGTCCCGGGTTCAATCCCCGGCATCTCCAC…	-2.664075786	0.157773216	0.050419964	0.428469163
tRF-Leu-AAG-004	GGTAGCGTGGCCGAGT	tRF-5a	-	tRF-16-RPM830E	16	tRNA-Leu-AAG-4-1,GGTAGCGTGGCCGAGTGGTCTAAGACGCTGGATTAAGGCTCCAGTCTCTTCGGGGGCGTGGGTTTGAATCCCACCGCTGCCACCA,Leu-AAG,0;tRNA-Leu-TAG-3-1,GGTAGCGTGGCCGAGTGGTCTAAGGCGCTGGATTTAGGCTCCAGTCATTTCGATGGCGTGGGTTCGAATCCCACCGCTGCCACCA,Leu-TAG,0	-2.645638902	0.159802413	0.014158984	0.232036155
tRF-Ser-GCT-001	AACAACATGGCTTTCTCACCA	tRF-3b	-	tRF-21-BOJ8N981B	21	chrM.tRNA12-SerGCT,GAGAAAGCTCACAAGAACTGCTAACTCATGCCCCCATGTCTAACAACATGGCTTTCTCACCA,Ser-GCT,41	-2.494249012	0.177482783	0.080289379	0.470495971
tRF-Leu-TAG-002	GGTAGTGTGGCCGAGC	tRF-5a	-	tRF-16-RP9830D	16	tRNA-Leu-TAG-2-1,GGTAGTGTGGCCGAGCGGTCTAAGGCGCTGGATTTAGGCTCCAGTCTCTTCGGGGGCGTGGGTTCGAATCCCACCACTGCCACCA,Leu-TAG,0	-2.397423881	0.189803187	0.023050268	0.321085555
tRF-Gln-CTG-014	GGTTCCATGGTGTA	tRF-5a	5021a	-	14	tRNA-Gln-CTG-1-1,GGTTCCATGGTGTAATGGTTAGCACTCTGGACTCTGAATCCAGCGATCCGAGTTCAAATCTCGGTGGAACCTCCA,Gln-CTG,0;tRNA-Gln-CTG-2-1,GGTTCCATGGTGTAATGGTTAGCACTCTGGACTCTGAATCCAGCGATCCGAGTTCAAGTCTCGGTGGAACCTCCA,Gln-CTG,0;tRNA-Gln-CTG-3-1,GGTTCCATGGTGTAATGGTGAGCACTCTGGACTCTGAATCCAGCGATCCGAGTTCGAGTCTCGGTGGAACCTCCA,Gln-CTG,0;tRNA-Gln-CTG-4-1,GGTTCCATGGTGTAATGGTAAGCACTCTGGACTCTGAATCCAGCGATCCGAGTTCGAGTCTCGGTGGAACCTC…	-2.311624913	0.201433437	0.119070873	0.470495971
tRF-Ser-GCT-013	ACATGGCTTTCTCACCA	tRF-3a	-	tRF-17-04QZ452	17	chrM.tRNA12-SerGCT,GAGAAAGCTCACAAGAACTGCTAACTCATGCCCCCATGTCTAACAACATGGCTTTCTCACCA,Ser-GCT,45	-2.207307887	0.216537998	0.084065388	0.470495971
tRF-Gly-TCC-012	GCGTTGGTGGTATAGTGGTTAGCATAGC	tRF-5c	-	tRF-28-QNR8VP9NFQ9	28	tRNA-Gly-TCC-1-1,GCGTTGGTGGTATAGTGGTTAGCATAGCTGCCTTCCAAGCAGTTGACCCGGGTTCGATTCCCGGCCAACGCACCA,Gly-TCC,0	-2.135050389	0.227659507	0.031871083	0.342888891
tRF-Gly-TCC-046	GCGTTGGTGGTATAGTGGTGAGCATAGT	tRF-5c	-	-	28	tRNA-Gly-TCC-4-1,GCGTTGGTGGTATAGTGGTGAGCATAGTTGCCTTCCAAGCAGTTGACCCGGGCTCGATTCCCGCCCAACGCACCA,Gly-TCC,0	-2.062552995	0.239392026	0.060851671	0.456780802
tRF-His-GTG-019	CAGATTGTGAATCT	tRF-2	-	-	14	chrM.tRNA11-HisGTG,GTAAATATAGTTTAACCAAAACATCAGATTGTGAATCTGACAACAGAGGCTTACGACCCCTTATTTACCCCA,His-GTG,24	-1.922111262	0.263868079	0.039481851	0.389040289
tRF-Gly-CCC-019	GCGCCGCTGGTGTAGTGGTATCATGCAAGA	tRF-5c	5007c	tRF-30-Q1Q89P9L8422	30	tRNA-Gly-CCC-2-1,GCGCCGCTGGTGTAGTGGTATCATGCAAGATTCCCATTCTTGCGACCCGGGTTCGATTCCCGGGCGGCGCACCA,Gly-CCC,0	-1.908436551	0.266381066	0.334180369	0.692710071
tRF-Pro-TGG-004	CAGAGAATAGTTTA	tRF-5a	-	-	14	chrM.tRNA15-ProTGG,CAGAGAATAGTTTAAATTAGAATCTTAGCTTTGGGTGCTAATGGTGGAGTTAAAGACTTTTTCTCTGACCA,Pro-TGG,0	-1.900385289	0.267871818	0.107750133	0.470495971
tRF-Gln-TTG-009	TAGGATGGGGTGTGATAGGTGGCACGGAG	tRF-5c	-	tRF-29-V29K9UV365IS	29	chrM.tRNA22-GlnTTG,TAGGATGGGGTGTGATAGGTGGCACGGAGAATTTTGGATTCTCAGGGATGGGTTCGATTCTCATAGTCCTAGCCA,Gln-TTG,0	-1.846073025	0.278148451	0.063460275	0.456780802
tRF-Ser-GCT-024	GACGAGGTGGCCGAG	tRF-5a	-	-	15	tRNA-Ser-GCT-1-1,GACGAGGTGGCCGAGTGGTTAAGGCGATGGACTGCTAATCCATTGTGCTCTGCACGCGTGGGTTCGAATCCCACCCTCGTCGCCA,Ser-GCT,0;tRNA-Ser-GCT-2-1,GACGAGGTGGCCGAGTGGTTAAGGCGATGGACTGCTAATCCATTGTGCTCTGCACGCGTGGGTTCGAATCCCACCTTCGTCGCCA,Ser-GCT,0;tRNA-Ser-GCT-3-1,GACGAGGTGGCCGAGTGGTTAAGGCGATGGACTGCTAATCCATTGTGCTTTGCACGCGTGGGTTCGAATCCCATCCTCGTCGCCA,Ser-GCT,0;tRNA-Ser-GCT-4-1,GACGAGGTGGCCGAGTGGTTAAGGCGATGGACTGCTAATCCAT…	-1.833501185	0.280582866	0.066316223	0.456780802
tRF-Ser-GCT-005	GACGAGGTGGCCGA	tRF-5a	-	-	14	tRNA-Ser-GCT-1-1,GACGAGGTGGCCGAGTGGTTAAGGCGATGGACTGCTAATCCATTGTGCTCTGCACGCGTGGGTTCGAATCCCACCCTCGTCGCCA,Ser-GCT,0;tRNA-Ser-GCT-2-1,GACGAGGTGGCCGAGTGGTTAAGGCGATGGACTGCTAATCCATTGTGCTCTGCACGCGTGGGTTCGAATCCCACCTTCGTCGCCA,Ser-GCT,0;tRNA-Ser-GCT-3-1,GACGAGGTGGCCGAGTGGTTAAGGCGATGGACTGCTAATCCATTGTGCTTTGCACGCGTGGGTTCGAATCCCATCCTCGTCGCCA,Ser-GCT,0;tRNA-Ser-GCT-4-1,GACGAGGTGGCCGAGTGGTTAAGGCGATGGACTGCTAATCCAT…	-1.822342392	0.2827615	0.127744102	0.470495971
tRF-Ser-GCT-006	GACGAGGTGGCCGAGT	tRF-5a	-	tRF-16-OUR830E	16	tRNA-Ser-GCT-1-1,GACGAGGTGGCCGAGTGGTTAAGGCGATGGACTGCTAATCCATTGTGCTCTGCACGCGTGGGTTCGAATCCCACCCTCGTCGCCA,Ser-GCT,0;tRNA-Ser-GCT-2-1,GACGAGGTGGCCGAGTGGTTAAGGCGATGGACTGCTAATCCATTGTGCTCTGCACGCGTGGGTTCGAATCCCACCTTCGTCGCCA,Ser-GCT,0;tRNA-Ser-GCT-3-1,GACGAGGTGGCCGAGTGGTTAAGGCGATGGACTGCTAATCCATTGTGCTTTGCACGCGTGGGTTCGAATCCCATCCTCGTCGCCA,Ser-GCT,0;tRNA-Ser-GCT-4-1,GACGAGGTGGCCGAGTGGTTAAGGCGATGGACTGCTAATCCAT…	-1.734586177	0.300495194	0.054819035	0.450093132
tRF-His-GTG-015	AGATTGTGAATCTG	tRF-2	-	-	14	chrM.tRNA11-HisGTG,GTAAATATAGTTTAACCAAAACATCAGATTGTGAATCTGACAACAGAGGCTTACGACCCCTTATTTACCCCA,His-GTG,25	-1.72682022	0.302117107	0.136789238	0.479530813
tiRNA-Pro-TGG-001	CAGAGAATAGTTTAAATTAGAATCTTAGCTTT	tiRNA-5	-	-	32	chrM.tRNA15-ProTGG,CAGAGAATAGTTTAAATTAGAATCTTAGCTTTGGGTGCTAATGGTGGAGTTAAAGACTTTTTCTCTGACCA,Pro-TGG,0	-1.682988589	0.311436817	0.130960288	0.470495971
tRF-Gly-TCC-008	GCGTTGGTGGTATAGTGGTGAGCATAGC	tRF-5c	-	tRF-28-QNR8VP94FQ9	28	tRNA-Gly-TCC-2-1,GCGTTGGTGGTATAGTGGTGAGCATAGCTGCCTTCCAAGCAGTTGACCCGGGTTCGATTCCCGGCCAACGCACCA,Gly-TCC,0	-1.682865617	0.311463365	0.085922806	0.470495971
tRF-Thr-TGT-006	TTTTTCCAAGGACACCA	tRF-3a	-	tRF-17-ZZK0O52	17	chrM.tRNA14-ThrTGT,GTCCTTGTAGTATAAACTAATACACCAGTCTTGTAAACCGGAGACGAAAACCTTTTTCCAAGGACACCA,Thr-TGT,52	-1.656017345	0.317313907	0.154169738	0.506241005
tRF-Gly-CCC-006	GCATTGGTGGTTCAGT	tRF-5a	-	tRF-16-PNR8YPE	16	tRNA-Gly-CCC-1-1,GCATTGGTGGTTCAGTGGTAGAATTCTCGCCTCCCACGCGGGAGACCCGGGTTCAATTCCCGGCCAATGCACCA,Gly-CCC,0;tRNA-Gly-GCC-2-1,GCATTGGTGGTTCAGTGGTAGAATTCTCGCCTGCCACGCGGGAGGCCCGGGTTCGATTCCCGGCCAATGCACCA,Gly-GCC,0;tRNA-Gly-GCC-3-1,GCATTGGTGGTTCAGTGGTAGAATTCTCGCCTGCCACGCGGGAGGCCCGGGTTTGATTCCCGGCCAGTGCACCA,Gly-GCC,0;tRNA-Gly-GCC-5-1,GCATTGGTGGTTCAGTGGTAGAATTCTCGCCTGCCATGCGGGCGGCCGGGCTTCGATTCCTGGCCAATGCACCA,G…	-1.652125263	0.318171107	0.108341458	0.470495971
tRF-Ser-GCT-108	GAGAAAGCTCACAAGAACTGCTA	tRF-5b	-	tRF-23-5BF900BYDO	23	chrM.tRNA12-SerGCT,GAGAAAGCTCACAAGAACTGCTAACTCATGCCCCCATGTCTAACAACATGGCTTTCTCACCA,Ser-GCT,0	-1.640079091	0.320838885	0.100815001	0.470495971
tRF-Pro-TGG-018	CAGAGAATAGTTTAAATTAGAATCTTAGCT	tRF-5c	-	-	30	chrM.tRNA15-ProTGG,CAGAGAATAGTTTAAATTAGAATCTTAGCTTTGGGTGCTAATGGTGGAGTTAAAGACTTTTTCTCTGACCA,Pro-TGG,0	-1.638711177	0.321143238	0.171679475	0.516697463
tRF-Gln-TTG-010	TAGGATGGGGTGTGATAGGTGGCACGGAGA	tRF-5c	-	tRF-30-V29K9UV36562	30	chrM.tRNA22-GlnTTG,TAGGATGGGGTGTGATAGGTGGCACGGAGAATTTTGGATTCTCAGGGATGGGTTCGATTCTCATAGTCCTAGCCA,Gln-TTG,0	-1.635720674	0.321809613	0.098316225	0.470495971
tRF-Gln-TTG-035	TAGGATGGGGTGTG	tRF-5a	-	-	14	chrM.tRNA22-GlnTTG,TAGGATGGGGTGTGATAGGTGGCACGGAGAATTTTGGATTCTCAGGGATGGGTTCGATTCTCATAGTCCTAGCCA,Gln-TTG,0	-1.635477297	0.321863905	0.072852835	0.464246825
tRF-Glu-TTC-017	TCCCATATGGTCTAGCGGTTAGGATTCC	tRF-5c	-	tRF-28-86V8WPMN1E0J	28	tRNA-Glu-TTC-1-1,TCCCATATGGTCTAGCGGTTAGGATTCCTGGTTTTCACCCAGGTGGCCCGGGTTCGACTCCCGGTATGGGAACCA,Glu-TTC,0	-1.634355115	0.32211436	0.065104044	0.456780802
tRF-Ser-GCT-014	AGAACTGCTAACTC	tRF-2	-	-	14	chrM.tRNA12-SerGCT,GAGAAAGCTCACAAGAACTGCTAACTCATGCCCCCATGTCTAACAACATGGCTTTCTCACCA,Ser-GCT,13	-1.62890966	0.323332479	0.101907906	0.470495971
tRF-Thr-TGT-034	GGCTCCATAGCTCAGGGGTTAGAGCACTGG	tRF-5c	-	-	30	tRNA-Thr-TGT-4-1,GGCTCCATAGCTCAGGGGTTAGAGCACTGGTCTTGTAAACCAGGGGTCGCGAGTTCAAATCTCGCTGGGGCCTCCA,Thr-TGT,0;tRNA-Thr-TGT-6-1,GGCTCCATAGCTCAGGGGTTAGAGCACTGGTCTTGTAAACCAGGGTCGCGAGTTCAAATCTCGCTGGGGCCTCCA,Thr-TGT,0	-1.62229138	0.324819155	0.089286726	0.470495971
tRF-Pro-TGG-027	GGCTCGTTGGTCTAGTGGTATGATTCTCGCTT	tRF-5c	-	-	32	tRNA-Pro-TGG-1-1,GGCTCGTTGGTCTAGTGGTATGATTCTCGCTTTGGGTGCGAGAGGTCCCGGGTTCAAATCCCGGACGAGCCCCCA,Pro-TGG,0	-1.62193302	0.324899849	0.180537504	0.516767901
tRF-His-GTG-016	AGATTGTGAATCTGA	tRF-2	-	-	15	chrM.tRNA11-HisGTG,GTAAATATAGTTTAACCAAAACATCAGATTGTGAATCTGACAACAGAGGCTTACGACCCCTTATTTACCCCA,His-GTG,25	-1.614964936	0.326472881	0.158207726	0.506241005
tRF-Leu-TAA-004	ACCAGGATGGCCGAG	tRF-5a	-	-	15	tRNA-Leu-TAA-1-1,ACCAGGATGGCCGAGTGGTTAAGGCGTTGGACTTAAGATCCAATGGACATATGTCCGCGTGGGTTCGAACCCCACTCCTGGTACCA,Leu-TAA,0	-1.605289216	0.328669795	0.162261991	0.507770388
tiRNA-Ser-GCT-001	GAGAAAGCTCACAAGAACTG	tiRNA-5	-	tRF-20-5BF900BY	20	chrM.tRNA12-SerGCT,GAGAAAGCTCACAAGAACTGCTAACTCATGCCCCCATGTCTAACAACATGGCTTTCTCACCA,Ser-GCT,0	-1.580818573	0.33429216	0.067345887	0.456780802
tRF-Gly-CCC-020	GCGCCGCTGGTGTAGTGGTATCATGCAAGAT	tRF-5c	-	-	31	tRNA-Gly-CCC-2-1,GCGCCGCTGGTGTAGTGGTATCATGCAAGATTCCCATTCTTGCGACCCGGGTTCGATTCCCGGGCGGCGCACCA,Gly-CCC,0	-1.538273072	0.344297337	0.127516686	0.470495971
tRF-Glu-CTC-006	TCCCTGGTGGTCTAGTGGTTAGGATTCG	tRF-5c	-	tRF-28-87R8WP9N1E0K	28	tRNA-Glu-CTC-1-1,TCCCTGGTGGTCTAGTGGTTAGGATTCGGCGCTCTCACCGCCGCGGCCCGGGTTCGATTCCCGGTCAGGGAACCA,Glu-CTC,0;tRNA-Glu-CTC-2-1,TCCCTGGTGGTCTAGTGGTTAGGATTCGGCGCTCTCACCGCCGCGGCCCGGGTTCGATTCCCGGTCAGGAAACCA,Glu-CTC,0	-1.523208572	0.347911296	0.109809434	0.470495971
tRF-Gly-TCC-014	GCGTTGGTGGTATAGTGGTTAGCATAGCTG	tRF-5c	-	tRF-30-QNR8VP9NFQFY	30	tRNA-Gly-TCC-1-1,GCGTTGGTGGTATAGTGGTTAGCATAGCTGCCTTCCAAGCAGTTGACCCGGGTTCGATTCCCGGCCAACGCACCA,Gly-TCC,0	-1.496647676	0.354375882	0.092879174	0.470495971
tRF-Ser-GCT-107	GAGAAAGCTCACAAGAACTGCT	tRF-5b	-	tRF-22-5BF900BY3	22	chrM.tRNA12-SerGCT,GAGAAAGCTCACAAGAACTGCTAACTCATGCCCCCATGTCTAACAACATGGCTTTCTCACCA,Ser-GCT,0	-1.479289801	0.35866533	0.095093289	0.470495971
tRF-Val-TAC-002	ACTTGACCGCTCTGACCA	tRF-3a	-	tRF-18-EY0VWUD2	18	chrM.tRNA2-ValTAC,CAGAGTGTAGCTTAACACAAAGCACCCAACTTACACTTAGGAGATTTCAACTTAACTTGACCGCTCTGACCA,Val-TAC,54	-1.473716129	0.360053668	0.164028714	0.507770388
tRF-Met-CAT-002	AGTAAGGTCAGCTAAATAAGCTATCGGGCC	tRF-5c	-	tRF-30-1OR6QOH04MR1	30	chrM.tRNA5-MetCAT,AGTAAGGTCAGCTAAATAAGCTATCGGGCCCATACCCCGAAAATGTTGGTTATACCCTTCCCGTACTACCA,Met-CAT,0	-1.455511839	0.364625701	0.158521915	0.506241005
tRF-Gln-TTG-008	TAGGATGGGGTGTGATAGGTGGCACGGA	tRF-5c	-	tRF-28-V29K9UV365DX	28	chrM.tRNA22-GlnTTG,TAGGATGGGGTGTGATAGGTGGCACGGAGAATTTTGGATTCTCAGGGATGGGTTCGATTCTCATAGTCCTAGCCA,Gln-TTG,0	-1.444332859	0.367462043	0.265691582	0.642602897
tRF-Val-CAC-013	GTTTCCGTAGTGTAGCGGTTATCACATT	tRF-5c	-	tRF-28-79MP9PMNH5DE	28	tRNA-Val-CAC-3-1,GTTTCCGTAGTGTAGCGGTTATCACATTCGCCTCACACGCGAAAGGTCCCCGGTTCGATCCCGGGCGGAAACACCA,Val-CAC,0	-1.42479369	0.372472627	0.177682702	0.516767901
tRF-Gln-TTG-005	TAGGATGGGGTGTGAT	tRF-5a	-	tRF-16-V29K9UE	16	chrM.tRNA22-GlnTTG,TAGGATGGGGTGTGATAGGTGGCACGGAGAATTTTGGATTCTCAGGGATGGGTTCGATTCTCATAGTCCTAGCCA,Gln-TTG,0	-1.409167355	0.376528936	0.176731409	0.516767901
tRF-Gly-CCC-018	GCGCCGCTGGTGTAGTGGTATCATGCAAG	tRF-5c	-	tRF-29-Q1Q89P9L84FS	29	tRNA-Gly-CCC-2-1,GCGCCGCTGGTGTAGTGGTATCATGCAAGATTCCCATTCTTGCGACCCGGGTTCGATTCCCGGGCGGCGCACCA,Gly-CCC,0	-1.373907763	0.385844712	0.544140905	0.821422791
tRF-Ser-GCT-002	AACATGGCTTTCTCACCA	tRF-3a	-	tRF-18-BQ6ZW6D2	18	chrM.tRNA12-SerGCT,GAGAAAGCTCACAAGAACTGCTAACTCATGCCCCCATGTCTAACAACATGGCTTTCTCACCA,Ser-GCT,44	-1.371136439	0.386586607	0.315009095	0.689696789
tRF-Gly-CCC-009	GCATTGGTGGTTCAGTGGTAGAAT	tRF-5b	-	tRF-24-PNR8YP9LH7	24	tRNA-Gly-CCC-1-1,GCATTGGTGGTTCAGTGGTAGAATTCTCGCCTCCCACGCGGGAGACCCGGGTTCAATTCCCGGCCAATGCACCA,Gly-CCC,0;tRNA-Gly-GCC-2-1,GCATTGGTGGTTCAGTGGTAGAATTCTCGCCTGCCACGCGGGAGGCCCGGGTTCGATTCCCGGCCAATGCACCA,Gly-GCC,0;tRNA-Gly-GCC-3-1,GCATTGGTGGTTCAGTGGTAGAATTCTCGCCTGCCACGCGGGAGGCCCGGGTTTGATTCCCGGCCAGTGCACCA,Gly-GCC,0;tRNA-Gly-GCC-5-1,GCATTGGTGGTTCAGTGGTAGAATTCTCGCCTGCCATGCGGGCGGCCGGGCTTCGATTCCTGGCCAATGCACCA,G…	-1.355520409	0.390793829	0.233922721	0.596497584
tRF-Gly-TCC-044	GCGTTGGTGGTATAGTGGTGAGCATAGCTG	tRF-5c	5008c	tRF-30-QNR8VP94FQFY	30	tRNA-Gly-TCC-2-1,GCGTTGGTGGTATAGTGGTGAGCATAGCTGCCTTCCAAGCAGTTGACCCGGGTTCGATTCCCGGCCAACGCACCA,Gly-TCC,0	-1.340566481	0.39486558	0.131195992	0.470495971
tRF-Glu-CTC-002	TCCCTGGTGGTCTAG	tRF-5a	-	-	15	tRNA-Glu-CTC-1-1,TCCCTGGTGGTCTAGTGGTTAGGATTCGGCGCTCTCACCGCCGCGGCCCGGGTTCGATTCCCGGTCAGGGAACCA,Glu-CTC,0;tRNA-Glu-CTC-2-1,TCCCTGGTGGTCTAGTGGTTAGGATTCGGCGCTCTCACCGCCGCGGCCCGGGTTCGATTCCCGGTCAGGAAACCA,Glu-CTC,0;tRNA-Glu-TTC-3-1,TCCCTGGTGGTCTAGTGGCTAGGATTCGGCGCTTTCACCGCCGCGGCCCGGGTTCGATTCCCGGCCAGGGAACCA,Glu-TTC,0;tRNA-Glu-TTC-4-1,TCCCTGGTGGTCTAGTGGCTAGGATTCGGCGCTTTCACCGCCGCGGCCCGGGTTCGATTCCCGGTCAGGGAAC…	-1.339541714	0.395146158	0.231853231	0.596497584
tRF-Gln-TTG-004	TAGGATGGGGTGTGA	tRF-5a	-	-	15	chrM.tRNA22-GlnTTG,TAGGATGGGGTGTGATAGGTGGCACGGAGAATTTTGGATTCTCAGGGATGGGTTCGATTCTCATAGTCCTAGCCA,Gln-TTG,0	-1.339294743	0.395213808	0.177639231	0.516767901
tRF-Glu-CTC-007	TCCCTGGTGGTCTAGTGGTTAGGATTCGG	tRF-5c	-	tRF-29-87R8WP9N1EJ4	29	tRNA-Glu-CTC-1-1,TCCCTGGTGGTCTAGTGGTTAGGATTCGGCGCTCTCACCGCCGCGGCCCGGGTTCGATTCCCGGTCAGGGAACCA,Glu-CTC,0;tRNA-Glu-CTC-2-1,TCCCTGGTGGTCTAGTGGTTAGGATTCGGCGCTCTCACCGCCGCGGCCCGGGTTCGATTCCCGGTCAGGAAACCA,Glu-CTC,0	-1.329730507	0.397842551	0.156976172	0.506241005
tRF-Gly-CCC-010	GCATTGGTGGTTCAGTGGTAGAATTCTC	tRF-5c	-	tRF-28-PNR8YP9LOND5	28	tRNA-Gly-CCC-1-1,GCATTGGTGGTTCAGTGGTAGAATTCTCGCCTCCCACGCGGGAGACCCGGGTTCAATTCCCGGCCAATGCACCA,Gly-CCC,0;tRNA-Gly-GCC-2-1,GCATTGGTGGTTCAGTGGTAGAATTCTCGCCTGCCACGCGGGAGGCCCGGGTTCGATTCCCGGCCAATGCACCA,Gly-GCC,0;tRNA-Gly-GCC-3-1,GCATTGGTGGTTCAGTGGTAGAATTCTCGCCTGCCACGCGGGAGGCCCGGGTTTGATTCCCGGCCAGTGCACCA,Gly-GCC,0;tRNA-Gly-GCC-5-1,GCATTGGTGGTTCAGTGGTAGAATTCTCGCCTGCCATGCGGGCGGCCGGGCTTCGATTCCTGGCCAATGCACCA,G…	-1.32449144	0.399289921	0.164374388	0.507770388
tRF-Val-CAC-045	GTTTCCGTAGTGTAGCGGTTATCACATTCGC	tRF-5c	-	tRF-31-79MP9PMNH5ISD	31	tRNA-Val-CAC-3-1,GTTTCCGTAGTGTAGCGGTTATCACATTCGCCTCACACGCGAAAGGTCCCCGGTTCGATCCCGGGCGGAAACACCA,Val-CAC,0	-1.302204572	0.405506074	0.246297247	0.609627379
tRF-Glu-TTC-068	TCCCTGGTGGTCTAGTGGCTAGGATTCG	tRF-5c	-	tRF-28-87R8WP9I1E0K	28	tRNA-Glu-TTC-3-1,TCCCTGGTGGTCTAGTGGCTAGGATTCGGCGCTTTCACCGCCGCGGCCCGGGTTCGATTCCCGGCCAGGGAACCA,Glu-TTC,0;tRNA-Glu-TTC-4-1,TCCCTGGTGGTCTAGTGGCTAGGATTCGGCGCTTTCACCGCCGCGGCCCGGGTTCGATTCCCGGTCAGGGAACCA,Glu-TTC,0	-1.283590457	0.410771941	0.180522281	0.516767901
tRF-Gly-CCC-021	GCGCCGCTGGTGTAGTGGTATCATGCAAGATT	tRF-5c	-	tRF-32-Q1Q89P9L8422Q	32	tRNA-Gly-CCC-2-1,GCGCCGCTGGTGTAGTGGTATCATGCAAGATTCCCATTCTTGCGACCCGGGTTCGATTCCCGGGCGGCGCACCA,Gly-CCC,0	-1.27700858	0.41265025	0.149449259	0.506241005
tRF-Gly-TCC-009	GCGTTGGTGGTATAGTGGTGAGCATAGCT	tRF-5c	-	tRF-29-QNR8VP94FQEW	29	tRNA-Gly-TCC-2-1,GCGTTGGTGGTATAGTGGTGAGCATAGCTGCCTTCCAAGCAGTTGACCCGGGTTCGATTCCCGGCCAACGCACCA,Gly-TCC,0	-1.174498959	0.443037598	0.221045246	0.589453991
tRF-Met-CAT-012	AGTAAGGTCAGCTAAATAAGCTATCGGGC	tRF-5c	-	tRF-29-1OR6QOH04MI9	29	chrM.tRNA5-MetCAT,AGTAAGGTCAGCTAAATAAGCTATCGGGCCCATACCCCGAAAATGTTGGTTATACCCTTCCCGTACTACCA,Met-CAT,0	-1.162652018	0.446690656	0.225847033	0.596497584
tRF-Gly-GCC-007	GCATGGGTGGTTCAGTGGTAGAATTCTC	tRF-5c	-	tRF-28-P4R8YP9LOND5	28	tRNA-Gly-GCC-1-1,GCATGGGTGGTTCAGTGGTAGAATTCTCGCCTGCCACGCGGGAGGCCCGGGTTCGATTCCCGGCCCATGCACCA,Gly-GCC,0	-1.143360827	0.452703753	0.276587567	0.643335337
tRF-Gly-TCC-013	GCGTTGGTGGTATAGTGGTTAGCATAGCT	tRF-5c	-	tRF-29-QNR8VP9NFQEW	29	tRNA-Gly-TCC-1-1,GCGTTGGTGGTATAGTGGTTAGCATAGCTGCCTTCCAAGCAGTTGACCCGGGTTCGATTCCCGGCCAACGCACCA,Gly-TCC,0	-1.140667949	0.453549542	0.172232488	0.516697463
tRF-Tyr-GTA-036	GTTAGGCCTCTTTTTACCACCA	tRF-3b	-	tRF-22-7PP9ZZ052	22	chrM.tRNA18-TyrGTA,GGTAAAATGGCTGAGTGAAGCATTGGACTGTAAATCTAAAGACAGGGGTTAGGCCTCTTTTTACCACCA,Tyr-GTA,47	-1.128581643	0.457365154	0.417634397	0.780251089
tRF-Leu-CAA-004	GTCAGGATGGCCGAGT	tRF-5a	-	-	16	tRNA-Leu-CAA-1-1,GTCAGGATGGCCGAGTGGTCTAAGGCGCCAGACTCAAGTTCTGGTCTCCAATGGAGGCGTGGGTTCGAATCCCACTTCTGACACCA,Leu-CAA,0;tRNA-Leu-CAA-2-1,GTCAGGATGGCCGAGTGGTCTAAGGCGCCAGACTCAAGTTCTGGTCTCCGTATGGAGGCGTGGGTTCGAATCCCACTTCTGACACCA,Leu-CAA,0;tRNA-Leu-CAA-3-1,GTCAGGATGGCCGAGTGGTCTAAGGCGCCAGACTCAAGTTCTGGTCTCCGCATGGAGGCGTGGGTTCGAATCCCACTTCTGACACCA,Leu-CAA,0;tRNA-Leu-CAA-4-1,GTCAGGATGGCCGAGTGGTCTAAGGCGCCAGACTCAAG…	-1.105058755	0.464883538	0.211641207	0.574191797
tRF-Gly-TCC-016	GCGTTGGTGGTATAGTGGTTAGCATAGCTGCC	tRF-5c	-	tRF-32-QNR8VP9NFQFYJ	32	tRNA-Gly-TCC-1-1,GCGTTGGTGGTATAGTGGTTAGCATAGCTGCCTTCCAAGCAGTTGACCCGGGTTCGATTCCCGGCCAACGCACCA,Gly-TCC,0	-1.069433111	0.476506199	0.230763933	0.596497584
tRF-Glu-TTC-069	TCCCTGGTGGTCTAGTGGCTAGGATTCGG	tRF-5c	-	tRF-29-87R8WP9I1EJ4	29	tRNA-Glu-TTC-3-1,TCCCTGGTGGTCTAGTGGCTAGGATTCGGCGCTTTCACCGCCGCGGCCCGGGTTCGATTCCCGGCCAGGGAACCA,Glu-TTC,0;tRNA-Glu-TTC-4-1,TCCCTGGTGGTCTAGTGGCTAGGATTCGGCGCTTTCACCGCCGCGGCCCGGGTTCGATTCCCGGTCAGGGAACCA,Glu-TTC,0	-1.063946282	0.478321889	0.274912172	0.643335337
tRF-Ser-GCT-015	AGAACTGCTAACTCA	tRF-2	-	-	15	chrM.tRNA12-SerGCT,GAGAAAGCTCACAAGAACTGCTAACTCATGCCCCCATGTCTAACAACATGGCTTTCTCACCA,Ser-GCT,13	-1.058507157	0.480128621	0.331208161	0.692710071
tRF-Leu-CAA-003	GTCAGGATGGCCGAGC	tRF-5a	5023a	tRF-16-SP5830D	16	tRNA-Leu-CAA-6-1,GTCAGGATGGCCGAGCAGTCTTAAGGCGCTGCGTTCAAATCGCACCCTCCGCTGGAGGCGTGGGTTCGAATCCCACTTTTGACACCA,Leu-CAA,0;tRNA-Leu-CAG-1-1,GTCAGGATGGCCGAGCGGTCTAAGGCGCTGCGTTCAGGTCGCAGTCTCCCCTGGAGGCGTGGGTTCGAATCCCACTCCTGACACCA,Leu-CAG,0;tRNA-Leu-CAG-2-1,GTCAGGATGGCCGAGCGGTCTAAGGCGCTGCGTTCAGGTCGCAGTCTCCCCTGGAGGCGTGGGTTCGAATCCCACTTCTGACACCA,Leu-CAG,0	-1.030665757	0.489484216	0.235157702	0.596497584
tRF-Val-CAC-043	GTTTCCGTAGTGTAGCGGTTATCACATTC	tRF-5c	-	tRF-29-79MP9PMNH5F5	29	tRNA-Val-CAC-3-1,GTTTCCGTAGTGTAGCGGTTATCACATTCGCCTCACACGCGAAAGGTCCCCGGTTCGATCCCGGGCGGAAACACCA,Val-CAC,0	-1.016923424	0.494169055	0.280428224	0.643335337
tRF-Trp-TCA-005	ATACTTAATTTCTGCCA	tRF-3a	-	tRF-17-HIUNWV2	17	chrM.tRNA6-TrpTCA,AGAAATTTAGGTTAAATACAGACCAAGAGCCTTCAAAGCCCTCAGTAAGTTGCAATACTTAATTTCTGCCA,Trp-TCA,54	-1.005557386	0.498077662	0.290948515	0.657796642
tRF-Gly-TCC-045	GCGTTGGTGGTATAGTGGTGAGCATAGCTGC	tRF-5c	-	-	31	tRNA-Gly-TCC-2-1,GCGTTGGTGGTATAGTGGTGAGCATAGCTGCCTTCCAAGCAGTTGACCCGGGTTCGATTCCCGGCCAACGCACCA,Gly-TCC,0	-0.997603236	0.500831345	0.245049649	0.609627379
tRF-Gly-TCC-010	GCGTTGGTGGTATAGTGGTGAGCATAGCTGCC	tRF-5c	-	tRF-32-QNR8VP94FQFYJ	32	tRNA-Gly-TCC-2-1,GCGTTGGTGGTATAGTGGTGAGCATAGCTGCCTTCCAAGCAGTTGACCCGGGTTCGATTCCCGGCCAACGCACCA,Gly-TCC,0	-0.995607157	0.501524764	0.268529168	0.643335337
tRF-Gly-CCC-007	GCATTGGTGGTTCAGTGGTAGA	tRF-5b	5004b	tRF-22-PNR8YP9LL	22	tRNA-Gly-CCC-1-1,GCATTGGTGGTTCAGTGGTAGAATTCTCGCCTCCCACGCGGGAGACCCGGGTTCAATTCCCGGCCAATGCACCA,Gly-CCC,0;tRNA-Gly-GCC-2-1,GCATTGGTGGTTCAGTGGTAGAATTCTCGCCTGCCACGCGGGAGGCCCGGGTTCGATTCCCGGCCAATGCACCA,Gly-GCC,0;tRNA-Gly-GCC-3-1,GCATTGGTGGTTCAGTGGTAGAATTCTCGCCTGCCACGCGGGAGGCCCGGGTTTGATTCCCGGCCAGTGCACCA,Gly-GCC,0;tRNA-Gly-GCC-5-1,GCATTGGTGGTTCAGTGGTAGAATTCTCGCCTGCCATGCGGGCGGCCGGGCTTCGATTCCTGGCCAATGCACCA,G…	-0.96711919	0.511526473	0.30108885	0.671442266
tRF-Gln-TTG-012	TAGGATGGGGTGTGATAGGTGGCACGGAGAAT	tRF-5c	-	tRF-32-V29K9UV36562I	32	chrM.tRNA22-GlnTTG,TAGGATGGGGTGTGATAGGTGGCACGGAGAATTTTGGATTCTCAGGGATGGGTTCGATTCTCATAGTCCTAGCCA,Gln-TTG,0	-0.953392567	0.516416654	0.406028066	0.767762161
tRF-Gly-CCC-035	GCATTGGTGGTTCAG	tRF-5a	-	-	15	tRNA-Gly-CCC-1-1,GCATTGGTGGTTCAGTGGTAGAATTCTCGCCTCCCACGCGGGAGACCCGGGTTCAATTCCCGGCCAATGCACCA,Gly-CCC,0;tRNA-Gly-GCC-2-1,GCATTGGTGGTTCAGTGGTAGAATTCTCGCCTGCCACGCGGGAGGCCCGGGTTCGATTCCCGGCCAATGCACCA,Gly-GCC,0;tRNA-Gly-GCC-3-1,GCATTGGTGGTTCAGTGGTAGAATTCTCGCCTGCCACGCGGGAGGCCCGGGTTTGATTCCCGGCCAGTGCACCA,Gly-GCC,0;tRNA-Gly-GCC-5-1,GCATTGGTGGTTCAGTGGTAGAATTCTCGCCTGCCATGCGGGCGGCCGGGCTTCGATTCCTGGCCAATGCACCA,G…	-0.952265436	0.516820271	0.382267845	0.73170287
tRF-Met-CAT-009	AGTAAGGTCAGCTAAATAAGCT	tRF-5b	-	tRF-22-1OR6QOH03	22	chrM.tRNA5-MetCAT,AGTAAGGTCAGCTAAATAAGCTATCGGGCCCATACCCCGAAAATGTTGGTTATACCCTTCCCGTACTACCA,Met-CAT,0	-0.951148346	0.517220605	0.355033238	0.692710071
tRF-Gly-TCC-015	GCGTTGGTGGTATAGTGGTTAGCATAGCTGC	tRF-5c	-	tRF-31-QNR8VP9NFQFYD	31	tRNA-Gly-TCC-1-1,GCGTTGGTGGTATAGTGGTTAGCATAGCTGCCTTCCAAGCAGTTGACCCGGGTTCGATTCCCGGCCAACGCACCA,Gly-TCC,0	-0.932941439	0.523789325	0.276573584	0.643335337
tRF-Glu-TTC-020	TCCCATATGGTCTAGCGGTTAGGATTCCTGG	tRF-5c	-	tRF-31-86V8WPMN1E8Y0	31	tRNA-Glu-TTC-1-1,TCCCATATGGTCTAGCGGTTAGGATTCCTGGTTTTCACCCAGGTGGCCCGGGTTCGACTCCCGGTATGGGAACCA,Glu-TTC,0	-0.93220036	0.524058452	0.334715549	0.692710071
tRF-Gly-CCC-003	GCATTGGTGGTTCAATGGTAGAATTCTCGC	tRF-5c	-	tRF-30-PNR8YO9LON4V	30	tRNA-Gly-CCC-3-1,GCATTGGTGGTTCAATGGTAGAATTCTCGCCTCCCACGCAGGAGACCCAGGTTCGATTCCTGGCCAATGCACCA,Gly-CCC,0	-0.902382759	0.53500239	0.334023121	0.692710071
tRF-Gly-GCC-002	GCATAGGTGGTTCAGTGGTAGAATTCTT	tRF-5c	-	-	28	tRNA-Gly-GCC-4-1,GCATAGGTGGTTCAGTGGTAGAATTCTTGCCTGCCACGCAGGAGGCCCAGGTTTGATTCCTGGCCCATGCACCA,Gly-GCC,0	-0.894702016	0.537858277	0.343267105	0.692710071
tRF-Glu-TTC-021	TCCCATATGGTCTAGCGGTTAGGATTCCTGGT	tRF-5c	-	tRF-32-86V8WPMN1E8YN	32	tRNA-Glu-TTC-1-1,TCCCATATGGTCTAGCGGTTAGGATTCCTGGTTTTCACCCAGGTGGCCCGGGTTCGACTCCCGGTATGGGAACCA,Glu-TTC,0	-0.887406034	0.540585217	0.316111028	0.689696789
tRF-Cys-GCA-042	GGGGGTATAGCTCAGTGGTAGAGCATTTGACT	tRF-5c	5016c	tRF-32-RKVP4P9L5FZU3	32	tRNA-Cys-GCA-2-1,GGGGGTATAGCTCAGTGGTAGAGCATTTGACTGCAGATCAAGAGGTCCCCGGTTCAAATCCGGGTGCCCCCTCCA,Cys-GCA,0;tRNA-Cys-GCA-4-1,GGGGGTATAGCTCAGTGGTAGAGCATTTGACTGCAGATCAAGAGGTCCCTGGTTCAAATCCGGGTGCCCCCTCCA,Cys-GCA,0	-0.877588958	0.54427627	0.465017568	0.795732198
tiRNA-Gly-CCC-003	GCGCCGCTGGTGTAGTGGTATCATGCAAGATTC	tiRNA-5	-	tRF-33-Q1Q89P9L842205	33	tRNA-Gly-CCC-2-1,GCGCCGCTGGTGTAGTGGTATCATGCAAGATTCCCATTCTTGCGACCCGGGTTCGATTCCCGGGCGGCGCACCA,Gly-CCC,0	-0.870751971	0.546861737	0.371482374	0.719891309
tRF-Lys-CTT-019	GCAACTGGTCGTTTT	tRF-1	1024	-	15	pre_tRNA-Lys-CTT-2-2,TGATCTAGAATGAAAAATTGTTGAGATACGGTCATCGGGCGCCCGGCTAGCTCAGTCGGTAGAGCATGAGACTCTTAATCTCAGGGTCGTGGGTTCGAGCCCCACGTTGGGCGGCAACTGGTCGTTTTAGTCCTAAATCTACGACTACTAGCC,Lys-CTT,113	-0.850016724	0.554778305	0.482030082	0.795732198
tRF-Glu-CTC-017	TCCCTGGTGGTCTAGTGGTTAGGA	tRF-5b	-	tRF-24-87R8WP9NEX	24	tRNA-Glu-CTC-1-1,TCCCTGGTGGTCTAGTGGTTAGGATTCGGCGCTCTCACCGCCGCGGCCCGGGTTCGATTCCCGGTCAGGGAACCA,Glu-CTC,0;tRNA-Glu-CTC-2-1,TCCCTGGTGGTCTAGTGGTTAGGATTCGGCGCTCTCACCGCCGCGGCCCGGGTTCGATTCCCGGTCAGGAAACCA,Glu-CTC,0	-0.849945927	0.55480553	0.524832737	0.821422791
tRF-Val-TAC-001	AACTTGACCGCTCTGACCA	tRF-3b	-	tRF-19-BZOS4YE2	19	chrM.tRNA2-ValTAC,CAGAGTGTAGCTTAACACAAAGCACCCAACTTACACTTAGGAGATTTCAACTTAACTTGACCGCTCTGACCA,Val-TAC,53	-0.834283598	0.560861478	0.504312336	0.811059014
tRF-Ala-AGC-006	GGGGATGTAGCTCAGTGGTAGAGCGCATGC	tRF-5c	-	tRF-30-R29P4P9L5HJV	30	tRNA-Ala-AGC-4-1,GGGGATGTAGCTCAGTGGTAGAGCGCATGCTTAGCATGCATGAGGTCCCGGGTTCGATCCCCAGCATCTCCACCA,Ala-AGC,0;tRNA-Ala-CGC-1-1,GGGGATGTAGCTCAGTGGTAGAGCGCATGCTTCGCATGTATGAGGTCCCGGGTTCGATCCCCGGCATCTCCACCA,Ala-CGC,0;tRNA-Ala-CGC-2-1,GGGGATGTAGCTCAGTGGTAGAGCGCATGCTTCGCATGTATGAGGCCCCGGGTTCGATCCCCGGCATCTCCACCA,Ala-CGC,0;tRNA-Ala-TGC-2-1,GGGGATGTAGCTCAGTGGTAGAGCGCATGCTTTGCATGTATGAGGTCCCGGGTTCGATCCCCGGCATCTCCAC…	-0.829581771	0.56269234	0.354775941	0.692710071
tRF-Lys-CTT-037	GCCCGGCTAGCTCAGTCGGTAGAGCATGG	tRF-5c	-	tRF-29-PSQP4PW3FJF4	29	tRNA-Lys-CTT-1-1,GCCCGGCTAGCTCAGTCGGTAGAGCATGGGACTCTTAATCCCAGGGTCGTGGGTTCGAGCCCCACGTTGGGCGCCA,Lys-CTT,0;tRNA-Lys-CTT-4-1,GCCCGGCTAGCTCAGTCGGTAGAGCATGGGACTCTTAATCTCAGGGTCGTGGGTTCGAGCCCCACGTTGGGCGCCA,Lys-CTT,0	-0.814756138	0.568504574	0.343223542	0.692710071
tRF-Glu-CTC-010	TCCCTGGTGGTCTAGTGGTTAGGATTCGGCGC	tRF-5c	-	tRF-32-87R8WP9N1EWJM	32	tRNA-Glu-CTC-1-1,TCCCTGGTGGTCTAGTGGTTAGGATTCGGCGCTCTCACCGCCGCGGCCCGGGTTCGATTCCCGGTCAGGGAACCA,Glu-CTC,0;tRNA-Glu-CTC-2-1,TCCCTGGTGGTCTAGTGGTTAGGATTCGGCGCTCTCACCGCCGCGGCCCGGGTTCGATTCCCGGTCAGGAAACCA,Glu-CTC,0	-0.81225261	0.569491964	0.342448243	0.692710071
tRF-Pro-TGG-002	AAGACTTTTTCTCTGACCA	tRF-3b	-	tRF-19-DDZZ4YE2	19	chrM.tRNA15-ProTGG,CAGAGAATAGTTTAAATTAGAATCTTAGCTTTGGGTGCTAATGGTGGAGTTAAAGACTTTTTCTCTGACCA,Pro-TGG,52	-0.810898003	0.570026935	0.444489723	0.795732198
tRF-Gly-GCC-003	GCATAGGTGGTTCAGTGGTAGAATTCTTGC	tRF-5c	-	-	30	tRNA-Gly-GCC-4-1,GCATAGGTGGTTCAGTGGTAGAATTCTTGCCTGCCACGCAGGAGGCCCAGGTTTGATTCCTGGCCCATGCACCA,Gly-GCC,0	-0.772438614	0.58542708	0.427206744	0.784050024
tRF-Pro-TGG-003	AGACTTTTTCTCTGACCA	tRF-3a	-	tRF-18-FIZ9WUD2	18	chrM.tRNA15-ProTGG,CAGAGAATAGTTTAAATTAGAATCTTAGCTTTGGGTGCTAATGGTGGAGTTAAAGACTTTTTCTCTGACCA,Pro-TGG,53	-0.770034467	0.586403465	0.477067481	0.795732198
tRF-Phe-GAA-031	TCACCCCATAAACACCA	tRF-3a	-	tRF-17-81KLB52	17	chrM.tRNA1-PheGAA,GTTTATGTAGCTTACCTCCTCAAAGCAATACACTGAAAATGTTTAGACGGGCTCACATCACCCCATAAACACCA,Phe-GAA,57	-0.768910069	0.58686067	0.479731062	0.795732198
tRF-Lys-TTT-011	GCCCGGATAGCTCAGTCGGTAGAGCATCAGAC	tRF-5c	-	tRF-32-PS5P4PW3FJHP1	32	tRNA-Lys-TTT-3-1,GCCCGGATAGCTCAGTCGGTAGAGCATCAGACTTTTAATCTGAGGGTCCAGGGTTCAAGTCCCTGTTCGGGCGCCA,Lys-TTT,0;tRNA-Lys-TTT-5-1,GCCCGGATAGCTCAGTCGGTAGAGCATCAGACTTTTAATCTGAGGGTCCGGGGTTCAAGTCCCTGTTCGGGCGCCA,Lys-TTT,0	-0.766041899	0.588028547	0.380443047	0.73170287
tRF-Ser-GCT-109	GAGAAAGCTCACAAGAACTGCTAA	tRF-5b	-	tRF-24-5BF900BYHF	24	chrM.tRNA12-SerGCT,GAGAAAGCTCACAAGAACTGCTAACTCATGCCCCCATGTCTAACAACATGGCTTTCTCACCA,Ser-GCT,0	-0.749025183	0.595005462	0.492393136	0.806500108
tRF-Pro-TGG-009	TAAAGACTTTTTCTCTGACCA	tRF-3b	-	tRF-21-U0EZY9X1B	21	chrM.tRNA15-ProTGG,CAGAGAATAGTTTAAATTAGAATCTTAGCTTTGGGTGCTAATGGTGGAGTTAAAGACTTTTTCTCTGACCA,Pro-TGG,50	-0.743519453	0.597280509	0.467157431	0.795732198
tRF-Pro-AGG-006	GGCTCGTTGGTCTAGGGGTATGATTCTCGCTT	tRF-5c	-	tRF-32-6978WPRLXN4VQ	32	tRNA-Pro-AGG-1-1,GGCTCGTTGGTCTAGGGGTATGATTCTCGCTTAGGATGCGAGAGGTCCCGGGTTCAAATCCCGGACGAGCCCCCA,Pro-AGG,0;tRNA-Pro-AGG-2-1,GGCTCGTTGGTCTAGGGGTATGATTCTCGCTTAGGGTGCGAGAGGTCCCGGGTTCAAATCCCGGACGAGCCCCCA,Pro-AGG,0;tRNA-Pro-CGG-1-1,GGCTCGTTGGTCTAGGGGTATGATTCTCGCTTCGGGTGCGAGAGGTCCCGGGTTCAAATCCCGGACGAGCCCCCA,Pro-CGG,0;tRNA-Pro-CGG-2-1,GGCTCGTTGGTCTAGGGGTATGATTCTCGCTTCGGGTGTGAGAGGTCCCGGGTTCAAATCCCGGACGAGCCCC…	-0.735006549	0.600815297	0.420730451	0.781356552
tRF-Gly-CCC-011	GCATTGGTGGTTCAGTGGTAGAATTCTCG	tRF-5c	-	tRF-29-PNR8YP9LONHK	29	tRNA-Gly-CCC-1-1,GCATTGGTGGTTCAGTGGTAGAATTCTCGCCTCCCACGCGGGAGACCCGGGTTCAATTCCCGGCCAATGCACCA,Gly-CCC,0;tRNA-Gly-GCC-2-1,GCATTGGTGGTTCAGTGGTAGAATTCTCGCCTGCCACGCGGGAGGCCCGGGTTCGATTCCCGGCCAATGCACCA,Gly-GCC,0;tRNA-Gly-GCC-3-1,GCATTGGTGGTTCAGTGGTAGAATTCTCGCCTGCCACGCGGGAGGCCCGGGTTTGATTCCCGGCCAGTGCACCA,Gly-GCC,0;tRNA-Gly-GCC-5-1,GCATTGGTGGTTCAGTGGTAGAATTCTCGCCTGCCATGCGGGCGGCCGGGCTTCGATTCCTGGCCAATGCACCA,G…	-0.710902652	0.610937773	0.476335463	0.795732198
tRF-Phe-GAA-021	GTTTATGTAGCTTACC	tRF-5a	-	tRF-16-7X9PN5D	16	chrM.tRNA1-PheGAA,GTTTATGTAGCTTACCTCCTCAAAGCAATACACTGAAAATGTTTAGACGGGCTCACATCACCCCATAAACACCA,Phe-GAA,0	-0.699168467	0.615927109	0.462132156	0.795732198
tRF-Gly-CCC-012	GCATTGGTGGTTCAGTGGTAGAATTCTCGC	tRF-5c	-	tRF-30-PNR8YP9LON4V	30	tRNA-Gly-CCC-1-1,GCATTGGTGGTTCAGTGGTAGAATTCTCGCCTCCCACGCGGGAGACCCGGGTTCAATTCCCGGCCAATGCACCA,Gly-CCC,0;tRNA-Gly-GCC-2-1,GCATTGGTGGTTCAGTGGTAGAATTCTCGCCTGCCACGCGGGAGGCCCGGGTTCGATTCCCGGCCAATGCACCA,Gly-GCC,0;tRNA-Gly-GCC-3-1,GCATTGGTGGTTCAGTGGTAGAATTCTCGCCTGCCACGCGGGAGGCCCGGGTTTGATTCCCGGCCAGTGCACCA,Gly-GCC,0;tRNA-Gly-GCC-5-1,GCATTGGTGGTTCAGTGGTAGAATTCTCGCCTGCCATGCGGGCGGCCGGGCTTCGATTCCTGGCCAATGCACCA,G…	-0.685260195	0.621893656	0.458748856	0.795732198
tRF-Asn-GTT-032	TAGATTGAAGCCAGTTGATTAGGGTGCTTAGC	tRF-5c	-	-	32	chrM.tRNA20-AsnGTT,TAGATTGAAGCCAGTTGATTAGGGTGCTTAGCTGTTAACTAAGTGTTTGTGGGTTTAAGTCCCATTGGTCTAGCCA,Asn-GTT,0	-0.685203036	0.621918295	0.586595985	0.830640107
tRF-Tyr-GTA-031	GGTAAAATGGCTGAGT	tRF-5a	-	-	16	chrM.tRNA18-TyrGTA,GGTAAAATGGCTGAGTGAAGCATTGGACTGTAAATCTAAAGACAGGGGTTAGGCCTCTTTTTACCACCA,Tyr-GTA,0	-0.685063933	0.621978263	0.636051683	0.8665857
tRF-Pro-TGG-001	AAAGACTTTTTCTCTGACCA	tRF-3b	-	tRF-20-B2NZW7O6	20	chrM.tRNA15-ProTGG,CAGAGAATAGTTTAAATTAGAATCTTAGCTTTGGGTGCTAATGGTGGAGTTAAAGACTTTTTCTCTGACCA,Pro-TGG,51	-0.68011684	0.624114727	0.543681737	0.821422791
tRF-Gly-GCC-008	GCATGGGTGGTTCAGTGGTAGAATTCTCG	tRF-5c	-	tRF-29-P4R8YP9LONHK	29	tRNA-Gly-GCC-1-1,GCATGGGTGGTTCAGTGGTAGAATTCTCGCCTGCCACGCGGGAGGCCCGGGTTCGATTCCCGGCCCATGCACCA,Gly-GCC,0	-0.673885491	0.626816259	0.570660981	0.830640107
tRF-Pro-TGG-008	GGCTCGTTGGTCTAGGGGTATGATTCTCGGTT	tRF-5c	-	tRF-32-6978WPRLXN48Q	32	tRNA-Pro-TGG-2-1,GGCTCGTTGGTCTAGGGGTATGATTCTCGGTTTGGGTCCGAGAGGTCCCGGGTTCAAATCCCGGACGAGCCCCCA,Pro-TGG,0	-0.655594301	0.634813934	0.503639947	0.811059014
tRF-Leu-TAA-005	ACCAGGATGGCCGAGT	tRF-5a	-	-	16	tRNA-Leu-TAA-1-1,ACCAGGATGGCCGAGTGGTTAAGGCGTTGGACTTAAGATCCAATGGACATATGTCCGCGTGGGTTCGAACCCCACTCCTGGTACCA,Leu-TAA,0	-0.649317073	0.637582054	0.473473777	0.795732198
tRF-Gly-CCC-002	GCATTGGTGGTTCA	tRF-5a	-	-	14	tRNA-Gly-CCC-1-1,GCATTGGTGGTTCAGTGGTAGAATTCTCGCCTCCCACGCGGGAGACCCGGGTTCAATTCCCGGCCAATGCACCA,Gly-CCC,0;tRNA-Gly-CCC-3-1,GCATTGGTGGTTCAATGGTAGAATTCTCGCCTCCCACGCAGGAGACCCAGGTTCGATTCCTGGCCAATGCACCA,Gly-CCC,0;tRNA-Gly-GCC-2-1,GCATTGGTGGTTCAGTGGTAGAATTCTCGCCTGCCACGCGGGAGGCCCGGGTTCGATTCCCGGCCAATGCACCA,Gly-GCC,0;tRNA-Gly-GCC-3-1,GCATTGGTGGTTCAGTGGTAGAATTCTCGCCTGCCACGCGGGAGGCCCGGGTTTGATTCCCGGCCAGTGCACCA,G…	-0.647899867	0.638208679	0.558213709	0.821422791
tRF-iMet-CAT-002	AGCAGAGTGGCGCAGCGGAAGCGTGCTGGGC	tRF-5c	-	tRF-31-FP18LPMBQ4NKD	31	tRNA-iMet-CAT-1-1,AGCAGAGTGGCGCAGCGGAAGCGTGCTGGGCCCATAACCCAGAGGTCGATGGATCGAAACCATCCTCTGCTACCA,iMet-CAT,0;tRNA-iMet-CAT-2-1,AGCAGAGTGGCGCAGCGGAAGCGTGCTGGGCCCATAACCCAGAGGTCGATGGATCTAAACCATCCTCTGCTACCA,iMet-CAT,0	-0.642780694	0.640477283	0.456697828	0.795732198
tRF-Lys-CTT-018	GCAACTGGTCGTTT	tRF-1	-	-	14	pre_tRNA-Lys-CTT-2-2,TGATCTAGAATGAAAAATTGTTGAGATACGGTCATCGGGCGCCCGGCTAGCTCAGTCGGTAGAGCATGAGACTCTTAATCTCAGGGTCGTGGGTTCGAGCCCCACGTTGGGCGGCAACTGGTCGTTTTAGTCCTAAATCTACGACTACTAGCC,Lys-CTT,113	-0.630307144	0.646038862	0.513488081	0.81738919
tRF-Ala-AGC-007	GGGGATGTAGCTCAGTGGTAGAGCGCATGCT	tRF-5c	-	tRF-31-R29P4P9L5HJVE	31	tRNA-Ala-AGC-4-1,GGGGATGTAGCTCAGTGGTAGAGCGCATGCTTAGCATGCATGAGGTCCCGGGTTCGATCCCCAGCATCTCCACCA,Ala-AGC,0;tRNA-Ala-CGC-1-1,GGGGATGTAGCTCAGTGGTAGAGCGCATGCTTCGCATGTATGAGGTCCCGGGTTCGATCCCCGGCATCTCCACCA,Ala-CGC,0;tRNA-Ala-CGC-2-1,GGGGATGTAGCTCAGTGGTAGAGCGCATGCTTCGCATGTATGAGGCCCCGGGTTCGATCCCCGGCATCTCCACCA,Ala-CGC,0;tRNA-Ala-TGC-2-1,GGGGATGTAGCTCAGTGGTAGAGCGCATGCTTTGCATGTATGAGGTCCCGGGTTCGATCCCCGGCATCTCCAC…	-0.61996305	0.650687593	0.553375922	0.821422791
tRF-Glu-TTC-025	TCCCTGGTGGTCTAGTGGCTAGGATTCGGCGC	tRF-5c	-	tRF-32-87R8WP9I1EWJM	32	tRNA-Glu-TTC-3-1,TCCCTGGTGGTCTAGTGGCTAGGATTCGGCGCTTTCACCGCCGCGGCCCGGGTTCGATTCCCGGCCAGGGAACCA,Glu-TTC,0;tRNA-Glu-TTC-4-1,TCCCTGGTGGTCTAGTGGCTAGGATTCGGCGCTTTCACCGCCGCGGCCCGGGTTCGATTCCCGGTCAGGGAACCA,Glu-TTC,0	-0.602188532	0.658753884	0.476502066	0.795732198
tRF-Gly-CCC-016	GCGCCGCTGGTGTAGT	tRF-5a	-	tRF-16-Q1Q89PE	16	tRNA-Gly-CCC-2-1,GCGCCGCTGGTGTAGTGGTATCATGCAAGATTCCCATTCTTGCGACCCGGGTTCGATTCCCGGGCGGCGCACCA,Gly-CCC,0	-0.601573835	0.659034623	0.495765228	0.806500108
tRF-Gly-CCC-039	GCGCCGCTGGTGTAGTGGTATCATGCAA	tRF-5c	-	tRF-28-Q1Q89P9L84DF	28	tRNA-Gly-CCC-2-1,GCGCCGCTGGTGTAGTGGTATCATGCAAGATTCCCATTCTTGCGACCCGGGTTCGATTCCCGGGCGGCGCACCA,Gly-CCC,0	-0.598333746	0.660516385	0.680590109	0.903591975
tRF-Ser-AGA-004	GTAGTCGTGGCCGAGT	tRF-5a	-	tRF-16-S3M830E	16	tRNA-Ser-AGA-1-1,GTAGTCGTGGCCGAGTGGTTAAGGCGATGGACTAGAAATCCATTGGGGTTTCCCCGCGCAGGTTCGAATCCTGCCGACTACGCCA,Ser-AGA,0;tRNA-Ser-AGA-2-1,GTAGTCGTGGCCGAGTGGTTAAGGCGATGGACTAGAAATCCATTGGGGTCTCCCCGCGCAGGTTCGAATCCTGCCGACTACGCCA,Ser-AGA,0;tRNA-Ser-AGA-3-1,GTAGTCGTGGCCGAGTGGTTAAGGCGATGGACTAGAAATCCATTGGGGTTTCCCCACGCAGGTTCGAATCCTGCCGACTACGCCA,Ser-AGA,0;tRNA-Ser-AGA-4-1,GTAGTCGTGGCCGAGTGGTTAAGGTGATGGACTAGAAACCCAT…	-0.598240202	0.660559214	0.496307759	0.806500108
tRF-Gly-GCC-029	GCATAGGTGGTTCAGTGGTAGAATTCTTG	tRF-5c	-	-	29	tRNA-Gly-GCC-4-1,GCATAGGTGGTTCAGTGGTAGAATTCTTGCCTGCCACGCAGGAGGCCCAGGTTTGATTCCTGGCCCATGCACCA,Gly-GCC,0	-0.598132455	0.660608549	0.589023758	0.830640107
tRF-Gly-GCC-009	GCATGGGTGGTTCAGTGGTAGAATTCTCGC	tRF-5c	-	tRF-30-P4R8YP9LON4V	30	tRNA-Gly-GCC-1-1,GCATGGGTGGTTCAGTGGTAGAATTCTCGCCTGCCACGCGGGAGGCCCGGGTTCGATTCCCGGCCCATGCACCA,Gly-GCC,0	-0.578839515	0.6695021	0.57931748	0.830640107
tRF-Pro-TGG-020	GACTTTTTCTCTGACCA	tRF-3a	-	tRF-17-OZZ7ND2	17	chrM.tRNA15-ProTGG,CAGAGAATAGTTTAAATTAGAATCTTAGCTTTGGGTGCTAATGGTGGAGTTAAAGACTTTTTCTCTGACCA,Pro-TGG,54	-0.56843353	0.674348595	0.578323842	0.830640107
tRF-Glu-TTC-013	TCCCACATGGTCTAGCGGTTAGGATTCCTGGT	tRF-5c	-	tRF-32-86J8WPMN1E8YN	32	tRNA-Glu-TTC-2-1,TCCCACATGGTCTAGCGGTTAGGATTCCTGGTTTTCACCCAGGCGGCCCGGGTTCGACTCCCGGTGTGGGAACCA,Glu-TTC,0	-0.548807995	0.683584697	0.532723828	0.821422791
tRF-Ser-TGA-025	GAAGCGGGTGCTCTT	tRF-1	-	-	15	pre_tRNA-Ser-TGA-1-1,TGTTACACTAAAGTGTCTCCGCCTGTCGAATATTCTCGTGGCAGCGATGGCCGAGTGGTTAAGGCGTTGGACTTGAAATCCAATGGGGTCTCCCCGCGCAGGTTCGAACCCTGCTCGCTGCGGAAGCGGGTGCTCTTATTTTTTCTATTTTTTTAAATAAAC,Ser-TGA,122	-0.536154991	0.689606372	0.59272096	0.830640107
tRF-Val-AAC-006	GTTTCCGTAGTGTAGT	tRF-5a	-	tRF-16-79MP9PE	16	tRNA-Val-AAC-1-1,GTTTCCGTAGTGTAGTGGTTATCACGTTCGCCTAACACGCGAAAGGTCCCCGGTTCGAAACCGGGCGGAAACACCA,Val-AAC,0;tRNA-Val-AAC-2-1,GTTTCCGTAGTGTAGTGGTCATCACGTTCGCCTAACACGCGAAAGGTCCCCGGTTCGAAACCGGGCGGAAACACCA,Val-AAC,0;tRNA-Val-AAC-3-1,GTTTCCGTAGTGTAGTGGTTATCACGTTCGCCTAACACGCGAAAGGTCCCTGGATCAAAACCAGGCGGAAACACCA,Val-AAC,0;tRNA-Val-AAC-4-1,GTTTCCGTAGTGTAGTGGTTATCACGTTCGCCTAACACGCGAAAGGTCCGCGGTTCGAAACCGGGCGGAA…	-0.531630457	0.691772488	0.60855578	0.846400641
tRF-Val-CAC-014	GTTTCCGTAGTGTAGCGGTTATCACATTCGCC	tRF-5c	-	tRF-32-79MP9PMNH5ISJ	32	tRNA-Val-CAC-3-1,GTTTCCGTAGTGTAGCGGTTATCACATTCGCCTCACACGCGAAAGGTCCCCGGTTCGATCCCGGGCGGAAACACCA,Val-CAC,0	-0.506944396	0.703711309	0.554149293	0.821422791
tRF-Val-TAC-021	TTAACTTGACCGCTCTGACCA	tRF-3b	-	tRF-21-YDZDL9X1B	21	chrM.tRNA2-ValTAC,CAGAGTGTAGCTTAACACAAAGCACCCAACTTACACTTAGGAGATTTCAACTTAACTTGACCGCTCTGACCA,Val-TAC,51	-0.473570343	0.720180108	0.702848102	0.91473341
tRF-Phe-GAA-012	CATCACCCCATAAACACCA	tRF-3b	-	tRF-19-J6K6UDE2	19	chrM.tRNA1-PheGAA,GTTTATGTAGCTTACCTCCTCAAAGCAATACACTGAAAATGTTTAGACGGGCTCACATCACCCCATAAACACCA,Phe-GAA,55	-0.472151835	0.720888562	0.665134119	0.886845492
tRF-Cys-GCA-283	AGCTCCGAGGTGATTTTCATATTGAATTGC	tRF-5c	-	tRF-30-F9LKXNYQIUIV	30	chrM.tRNA19-CysGCA,AGCTCCGAGGTGATTTTCATATTGAATTGCAAATTCGAAGAAGCAGCTTCAAACCTGCCGGGGCTTCCA,Cys-GCA,0	-0.468156549	0.722887701	0.712436598	0.91473341
tRF-Glu-TTC-012	TCCCACATGGTCTAGCGGTTAGGATTCCTGG	tRF-5c	5028c	tRF-31-86J8WPMN1E8Y0	31	tRNA-Glu-TTC-2-1,TCCCACATGGTCTAGCGGTTAGGATTCCTGGTTTTCACCCAGGCGGCCCGGGTTCGACTCCCGGTGTGGGAACCA,Glu-TTC,0	-0.46464817	0.724647775	0.630181236	0.86235327
tiRNA-SeC-TCA-001	GCCCGGATGATCCTCAGTGGTCTGGGGTGCAGGCTT	tiRNA-5	-	-	36	tRNA-SeC-TCA-1-1,GCCCGGATGATCCTCAGTGGTCTGGGGTGCAGGCTTCAAACCTGTAGCTGTCTAGCGACAGAGTGGTTCAATTCCACCTTTCGGGCGCCA,SeC-TCA,0	-0.462614801	0.725669832	0.610385077	0.846400641
tRF-Glu-TTC-026	TCGACTCCCGGTGTGGGAACCA	tRF-3b	3015b	tRF-22-WD8S746D2	22	tRNA-Glu-TTC-2-1,TCCCACATGGTCTAGCGGTTAGGATTCCTGGTTTTCACCCAGGCGGCCCGGGTTCGACTCCCGGTGTGGGAACCA,Glu-TTC,53	-0.446922212	0.733606226	0.693565222	0.913047887
tRF-Ser-TGA-011	GCAGCGATGGCCGAGT	tRF-5a	-	-	16	tRNA-Ser-TGA-1-1,GCAGCGATGGCCGAGTGGTTAAGGCGTTGGACTTGAAATCCAATGGGGTCTCCCCGCGCAGGTTCGAACCCTGCTCGCTGCGCCA,Ser-TGA,0	-0.443747861	0.735222151	0.641703374	0.870484576
tRF-Pro-AGG-003	GGCTCGTTGGTCTAGGGGTATGATTCTCG	tRF-5c	-	tRF-29-6978WPRLXNHK	29	tRNA-Pro-AGG-1-1,GGCTCGTTGGTCTAGGGGTATGATTCTCGCTTAGGATGCGAGAGGTCCCGGGTTCAAATCCCGGACGAGCCCCCA,Pro-AGG,0;tRNA-Pro-AGG-2-1,GGCTCGTTGGTCTAGGGGTATGATTCTCGCTTAGGGTGCGAGAGGTCCCGGGTTCAAATCCCGGACGAGCCCCCA,Pro-AGG,0;tRNA-Pro-CGG-1-1,GGCTCGTTGGTCTAGGGGTATGATTCTCGCTTCGGGTGCGAGAGGTCCCGGGTTCAAATCCCGGACGAGCCCCCA,Pro-CGG,0;tRNA-Pro-CGG-2-1,GGCTCGTTGGTCTAGGGGTATGATTCTCGCTTCGGGTGTGAGAGGTCCCGGGTTCAAATCCCGGACGAGCCCC…	-0.418429344	0.748238785	0.727983071	0.921497872
tRF-Gly-CCC-034	GCATTGGTGGTTCAATGGTAGAATTCTCG	tRF-5c	-	-	29	tRNA-Gly-CCC-3-1,GCATTGGTGGTTCAATGGTAGAATTCTCGCCTCCCACGCAGGAGACCCAGGTTCGATTCCTGGCCAATGCACCA,Gly-CCC,0	-0.405881644	0.754774902	0.730829846	0.921497872
tiRNA-Glu-TTC-002	TCCCATATGGTCTAGCGGTTAGGATTCCTGGTTT	tiRNA-5	-	tRF-34-86V8WPMN1E8Y2Q	34	tRNA-Glu-TTC-1-1,TCCCATATGGTCTAGCGGTTAGGATTCCTGGTTTTCACCCAGGTGGCCCGGGTTCGACTCCCGGTATGGGAACCA,Glu-TTC,0	-0.399549105	0.758095179	0.64543213	0.871752487
tRF-Asp-GTC-018	GAGGCTTAAACTTT	tRF-1	-	-	14	pre_tRNA-Asp-GTC-2-6,CTTCACAGGGATTTCCTAAGAGCTCCATTTTCACGTCAATTCCTCGTTAGTATAGTGGTGAGTATCCCCGCCTGTCACGCGGGAGACCGGGGTTCGATTCCCCGACGGGGAGGAGGCTTAAACTTTTTTTTAGAAAAGCACACTTCCGGTAA,Asp-GTC,112	-0.394494245	0.760756023	0.761314326	0.932388581
tRF-Arg-CCT-001	TCGAGAGGGGCTGTGCTCGCAAGGTTTCTTT	tRF-1	1039	-	31	pre_tRNA-Arg-CCT-2-1,AACACCTATCAAGGAGCACGTGGGTTTAGCGTCTTACCGCGCCCCAGTGGCCTAATGGATAAGGCACTGGCCTCCTAAGCCAGGGATTGTGGGTTCGAGTCCCACCTGGGGTGTCGAGAGGGGCTGTGCTCGCAAGGTTTCTTTTGGTGCCGG,Arg-CCT,113	-0.382679489	0.767011711	0.742239755	0.926315215
tRF-Val-TAC-056	GGTTCCATAGTGTAGTGGTTATCACGTCTG	tRF-5c	-	tRF-30-R9JP9P9NH5SY	30	tRNA-Val-TAC-1-1,GGTTCCATAGTGTAGTGGTTATCACGTCTGCTTTACACGCAGAAGGTCCTGGGTTCGAGCCCCAGTGGAACCACCA,Val-TAC,0	-0.374406878	0.771422495	0.750189031	0.932388581
tiRNA-Gly-TCC-001	GCGTTGGTGGTATAGTGGTGAGCATAGCTGCCTT	tiRNA-5	-	-	34	tRNA-Gly-TCC-2-1,GCGTTGGTGGTATAGTGGTGAGCATAGCTGCCTTCCAAGCAGTTGACCCGGGTTCGATTCCCGGCCAACGCACCA,Gly-TCC,0	-0.373462479	0.77192764	0.65929271	0.886635023
tRF-Gly-GCC-034	GCATGGGTGGTTCAGTGGTAGAAT	tRF-5b	-	tRF-24-P4R8YP9LH7	24	tRNA-Gly-GCC-1-1,GCATGGGTGGTTCAGTGGTAGAATTCTCGCCTGCCACGCGGGAGGCCCGGGTTCGATTCCCGGCCCATGCACCA,Gly-GCC,0	-0.369196123	0.774213772	0.809134885	0.939652018
tRF-Glu-CTC-003	TCCCTGGTGGTCTAGT	tRF-5a	-	tRF-16-87R8WPE	16	tRNA-Glu-CTC-1-1,TCCCTGGTGGTCTAGTGGTTAGGATTCGGCGCTCTCACCGCCGCGGCCCGGGTTCGATTCCCGGTCAGGGAACCA,Glu-CTC,0;tRNA-Glu-CTC-2-1,TCCCTGGTGGTCTAGTGGTTAGGATTCGGCGCTCTCACCGCCGCGGCCCGGGTTCGATTCCCGGTCAGGAAACCA,Glu-CTC,0;tRNA-Glu-TTC-3-1,TCCCTGGTGGTCTAGTGGCTAGGATTCGGCGCTTTCACCGCCGCGGCCCGGGTTCGATTCCCGGCCAGGGAACCA,Glu-TTC,0;tRNA-Glu-TTC-4-1,TCCCTGGTGGTCTAGTGGCTAGGATTCGGCGCTTTCACCGCCGCGGCCCGGGTTCGATTCCCGGTCAGGGAAC…	-0.363850275	0.777087912	0.693417265	0.913047887
tRF-Pro-AGG-001	ATCCCGGACGAGCCCCCA	tRF-3a	3002a	tRF-18-HR6HFRD2	18	tRNA-Pro-AGG-1-1,GGCTCGTTGGTCTAGGGGTATGATTCTCGCTTAGGATGCGAGAGGTCCCGGGTTCAAATCCCGGACGAGCCCCCA,Pro-AGG,57;tRNA-Pro-AGG-2-1,GGCTCGTTGGTCTAGGGGTATGATTCTCGCTTAGGGTGCGAGAGGTCCCGGGTTCAAATCCCGGACGAGCCCCCA,Pro-AGG,57;tRNA-Pro-CGG-1-1,GGCTCGTTGGTCTAGGGGTATGATTCTCGCTTCGGGTGCGAGAGGTCCCGGGTTCAAATCCCGGACGAGCCCCCA,Pro-CGG,57;tRNA-Pro-CGG-2-1,GGCTCGTTGGTCTAGGGGTATGATTCTCGCTTCGGGTGTGAGAGGTCCCGGGTTCAAATCCCGGACGAGC…	-0.36037166	0.778963881	0.70941433	0.91473341
tRF-Lys-CTT-010	GCCCGGCTAGCTCAGTCGGTAGAGCATGGGA	tRF-5c	-	-	31	tRNA-Lys-CTT-1-1,GCCCGGCTAGCTCAGTCGGTAGAGCATGGGACTCTTAATCCCAGGGTCGTGGGTTCGAGCCCCACGTTGGGCGCCA,Lys-CTT,0;tRNA-Lys-CTT-4-1,GCCCGGCTAGCTCAGTCGGTAGAGCATGGGACTCTTAATCTCAGGGTCGTGGGTTCGAGCCCCACGTTGGGCGCCA,Lys-CTT,0	-0.327200583	0.797081648	0.710908742	0.91473341
tRF-Val-CAC-010	GCTTCTGTAGTGTAGTGGTTATCACGTTCGC	tRF-5c	5009c	tRF-31-Q99P9P9NH57SD	31	tRNA-Val-CAC-2-1,GCTTCTGTAGTGTAGTGGTTATCACGTTCGCCTCACACGCGAAAGGTCCCCGGTTCGAAACCGGGCAGAAGCACCA,Val-CAC,0	-0.298412586	0.813146619	0.769382794	0.932388581
tRF-Lys-TTT-010	GCCCGGATAGCTCAGTCGGTAGAGCATCAGA	tRF-5c	5005c	tRF-31-PS5P4PW3FJHPB	31	tRNA-Lys-TTT-3-1,GCCCGGATAGCTCAGTCGGTAGAGCATCAGACTTTTAATCTGAGGGTCCAGGGTTCAAGTCCCTGTTCGGGCGCCA,Lys-TTT,0;tRNA-Lys-TTT-5-1,GCCCGGATAGCTCAGTCGGTAGAGCATCAGACTTTTAATCTGAGGGTCCGGGGTTCAAGTCCCTGTTCGGGCGCCA,Lys-TTT,0	-0.296591064	0.814173932	0.760334753	0.932388581
tRF-Glu-CTC-009	TCCCTGGTGGTCTAGTGGTTAGGATTCGGCG	tRF-5c	5030c	tRF-31-87R8WP9N1EWJ0	31	tRNA-Glu-CTC-1-1,TCCCTGGTGGTCTAGTGGTTAGGATTCGGCGCTCTCACCGCCGCGGCCCGGGTTCGATTCCCGGTCAGGGAACCA,Glu-CTC,0;tRNA-Glu-CTC-2-1,TCCCTGGTGGTCTAGTGGTTAGGATTCGGCGCTCTCACCGCCGCGGCCCGGGTTCGATTCCCGGTCAGGAAACCA,Glu-CTC,0	-0.288547831	0.818725746	0.739099205	0.926100209
tRF-Glu-TTC-009	TCCCACATGGTCTAGCGGTTAGGATTCC	tRF-5c	-	tRF-28-86J8WPMN1E0J	28	tRNA-Glu-TTC-2-1,TCCCACATGGTCTAGCGGTTAGGATTCCTGGTTTTCACCCAGGCGGCCCGGGTTCGACTCCCGGTGTGGGAACCA,Glu-TTC,0	-0.283827319	0.821409012	0.763077124	0.932388581
tRF-Val-CAC-011	GCTTCTGTAGTGTAGTGGTTATCACGTTCGCC	tRF-5c	-	tRF-32-Q99P9P9NH57SJ	32	tRNA-Val-CAC-2-1,GCTTCTGTAGTGTAGTGGTTATCACGTTCGCCTCACACGCGAAAGGTCCCCGGTTCGAAACCGGGCAGAAGCACCA,Val-CAC,0	-0.270667473	0.828935944	0.775611507	0.934327375
tRF-Gly-CCC-004	GCATTGGTGGTTCAATGGTAGAATTCTCGCC	tRF-5c	-	-	31	tRNA-Gly-CCC-3-1,GCATTGGTGGTTCAATGGTAGAATTCTCGCCTCCCACGCAGGAGACCCAGGTTCGATTCCTGGCCAATGCACCA,Gly-CCC,0	-0.234110598	0.85020898	0.798636969	0.939652018
tRF-Pro-AGG-004	GGCTCGTTGGTCTAGGGGTATGATTCTCGC	tRF-5c	5013c	tRF-30-6978WPRLXN4V	30	tRNA-Pro-AGG-1-1,GGCTCGTTGGTCTAGGGGTATGATTCTCGCTTAGGATGCGAGAGGTCCCGGGTTCAAATCCCGGACGAGCCCCCA,Pro-AGG,0;tRNA-Pro-AGG-2-1,GGCTCGTTGGTCTAGGGGTATGATTCTCGCTTAGGGTGCGAGAGGTCCCGGGTTCAAATCCCGGACGAGCCCCCA,Pro-AGG,0;tRNA-Pro-CGG-1-1,GGCTCGTTGGTCTAGGGGTATGATTCTCGCTTCGGGTGCGAGAGGTCCCGGGTTCAAATCCCGGACGAGCCCCCA,Pro-CGG,0;tRNA-Pro-CGG-2-1,GGCTCGTTGGTCTAGGGGTATGATTCTCGCTTCGGGTGTGAGAGGTCCCGGGTTCAAATCCCGGACGAGCCCC…	-0.228723912	0.853389395	0.869327121	0.95730735
tRF-Ile-AAT-019	TCCCCGTACGGGCCACCA	tRF-3a	3022a	tRF-18-8RSH66D2	18	tRNA-Ile-AAT-1-1,GGCCGGTTAGCTCAGTTGGTTAGAGCGTGGCGCTAATAACGCCAAGGTCGCGGGTTCGATCCCCGTACGGGCCACCA,Ile-AAT,59;tRNA-Ile-AAT-5-1,GGCCGGTTAGCTCAGTTGGTTAGAGCGTGGTGCTAATAACGCCAAGGTCGCGGGTTCGATCCCCGTACGGGCCACCA,Ile-AAT,59;tRNA-Ile-AAT-7-1,GGCCGGTTAGCTCAGTTGGTCAGAGCGTGGTGCTAATAACGCCAAGGTCGCGGGTTCGATCCCCGTACGGGCCACCA,Ile-AAT,59;tRNA-Ile-AAT-8-1,GGCCGGTTAGCTCAGTCGGCTAGAGCGTGGTGCTAATAACGCCAAGGTCGCGGGTTCGATCCCC…	-0.228150609	0.853728585	0.835266223	0.947872406
tRF-Gly-GCC-004	GCATAGGTGGTTCAGTGGTAGAATTCTTGCC	tRF-5c	-	-	31	tRNA-Gly-GCC-4-1,GCATAGGTGGTTCAGTGGTAGAATTCTTGCCTGCCACGCAGGAGGCCCAGGTTTGATTCCTGGCCCATGCACCA,Gly-GCC,0	-0.210255654	0.864384044	0.813661028	0.939652018
tRF-Phe-GAA-030	TCACATCACCCCATAAACACCA	tRF-3b	-	tRF-22-8F81KLB52	22	chrM.tRNA1-PheGAA,GTTTATGTAGCTTACCTCCTCAAAGCAATACACTGAAAATGTTTAGACGGGCTCACATCACCCCATAAACACCA,Phe-GAA,52	-0.207796454	0.865858718	0.890980682	0.95730735
tRF-Lys-TTT-008	GCCCGGATAGCTCAGTCGGTAGAGCATCA	tRF-5c	-	tRF-29-PS5P4PW3FJF2	29	tRNA-Lys-TTT-3-1,GCCCGGATAGCTCAGTCGGTAGAGCATCAGACTTTTAATCTGAGGGTCCAGGGTTCAAGTCCCTGTTCGGGCGCCA,Lys-TTT,0;tRNA-Lys-TTT-5-1,GCCCGGATAGCTCAGTCGGTAGAGCATCAGACTTTTAATCTGAGGGTCCGGGGTTCAAGTCCCTGTTCGGGCGCCA,Lys-TTT,0	-0.191138677	0.875914115	0.838502513	0.947872406
tRF-Glu-CTC-008	TCCCTGGTGGTCTAGTGGTTAGGATTCGGC	tRF-5c	-	tRF-30-87R8WP9N1EWJ	30	tRNA-Glu-CTC-1-1,TCCCTGGTGGTCTAGTGGTTAGGATTCGGCGCTCTCACCGCCGCGGCCCGGGTTCGATTCCCGGTCAGGGAACCA,Glu-CTC,0;tRNA-Glu-CTC-2-1,TCCCTGGTGGTCTAGTGGTTAGGATTCGGCGCTCTCACCGCCGCGGCCCGGGTTCGATTCCCGGTCAGGAAACCA,Glu-CTC,0	-0.185555255	0.879310587	0.831257225	0.947872406
tRF-Gly-GCC-010	GCATGGGTGGTTCAGTGGTAGAATTCTCGCC	tRF-5c	5003c	tRF-31-P4R8YP9LON4VD	31	tRNA-Gly-GCC-1-1,GCATGGGTGGTTCAGTGGTAGAATTCTCGCCTGCCACGCGGGAGGCCCGGGTTCGATTCCCGGCCCATGCACCA,Gly-GCC,0	-0.181542907	0.881759484	0.852361743	0.956607424
tiRNA-Gln-TTG-001	TAGGATGGGGTGTGATAGGTGGCACGGAGAATTT	tiRNA-5	-	tRF-34-V29K9UV36562FQ	34	chrM.tRNA22-GlnTTG,TAGGATGGGGTGTGATAGGTGGCACGGAGAATTTTGGATTCTCAGGGATGGGTTCGATTCTCATAGTCCTAGCCA,Gln-TTG,0	-0.158909461	0.89570188	0.892458261	0.95730735
tRF-Lys-CTT-009	GCCCGGCTAGCTCAGTCGGTAGAGCATGGG	tRF-5c	-	tRF-30-PSQP4PW3FJIK	30	tRNA-Lys-CTT-1-1,GCCCGGCTAGCTCAGTCGGTAGAGCATGGGACTCTTAATCCCAGGGTCGTGGGTTCGAGCCCCACGTTGGGCGCCA,Lys-CTT,0;tRNA-Lys-CTT-4-1,GCCCGGCTAGCTCAGTCGGTAGAGCATGGGACTCTTAATCTCAGGGTCGTGGGTTCGAGCCCCACGTTGGGCGCCA,Lys-CTT,0	-0.157252691	0.896731081	0.87883551	0.95730735
tRF-Lys-TTT-138	CACTGTAAAGCTAACTTAGCATTAACCTTTT	tRF-5c	-	-	31	chrM.tRNA8-LysTTT,CACTGTAAAGCTAACTTAGCATTAACCTTTTAAGTTAAAGATTAAGAGAACCAACACCTCTTTACAGTGACCA,Lys-TTT,0	-0.155545577	0.897792795	0.875351002	0.95730735
tiRNA-Gly-TCC-002	GCGTTGGTGGTATAGTGGTTAGCATAGCTGCCTT	tiRNA-5	-	-	34	tRNA-Gly-TCC-1-1,GCGTTGGTGGTATAGTGGTTAGCATAGCTGCCTTCCAAGCAGTTGACCCGGGTTCGATTCCCGGCCAACGCACCA,Gly-TCC,0	-0.144707506	0.904562751	0.871352413	0.95730735
tRF-Glu-TTC-019	TCCCATATGGTCTAGCGGTTAGGATTCCTG	tRF-5c	-	tRF-30-86V8WPMN1E8Y	30	tRNA-Glu-TTC-1-1,TCCCATATGGTCTAGCGGTTAGGATTCCTGGTTTTCACCCAGGTGGCCCGGGTTCGACTCCCGGTATGGGAACCA,Glu-TTC,0	-0.144391621	0.904760831	0.869318362	0.95730735
tRF-Gly-CCC-013	GCATTGGTGGTTCAGTGGTAGAATTCTCGCC	tRF-5c	5004c	tRF-31-PNR8YP9LON4VD	31	tRNA-Gly-CCC-1-1,GCATTGGTGGTTCAGTGGTAGAATTCTCGCCTCCCACGCGGGAGACCCGGGTTCAATTCCCGGCCAATGCACCA,Gly-CCC,0;tRNA-Gly-GCC-2-1,GCATTGGTGGTTCAGTGGTAGAATTCTCGCCTGCCACGCGGGAGGCCCGGGTTCGATTCCCGGCCAATGCACCA,Gly-GCC,0;tRNA-Gly-GCC-3-1,GCATTGGTGGTTCAGTGGTAGAATTCTCGCCTGCCACGCGGGAGGCCCGGGTTTGATTCCCGGCCAGTGCACCA,Gly-GCC,0;tRNA-Gly-GCC-5-1,GCATTGGTGGTTCAGTGGTAGAATTCTCGCCTGCCATGCGGGCGGCCGGGCTTCGATTCCTGGCCAATGCACCA,G…	-0.126054598	0.916333966	0.887745771	0.95730735
tRF-Lys-CTT-011	GCCCGGCTAGCTCAGTCGGTAGAGCATGGGAC	tRF-5c	5006c	tRF-32-PSQP4PW3FJIK1	32	tRNA-Lys-CTT-1-1,GCCCGGCTAGCTCAGTCGGTAGAGCATGGGACTCTTAATCCCAGGGTCGTGGGTTCGAGCCCCACGTTGGGCGCCA,Lys-CTT,0;tRNA-Lys-CTT-4-1,GCCCGGCTAGCTCAGTCGGTAGAGCATGGGACTCTTAATCTCAGGGTCGTGGGTTCGAGCCCCACGTTGGGCGCCA,Lys-CTT,0	-0.104631547	0.930042438	0.906061971	0.962781737
tRF-Lys-TTT-004	GCCCGGATAGCTCAGT	tRF-5a	-	-	16	tRNA-Lys-TTT-3-1,GCCCGGATAGCTCAGTCGGTAGAGCATCAGACTTTTAATCTGAGGGTCCAGGGTTCAAGTCCCTGTTCGGGCGCCA,Lys-TTT,0;tRNA-Lys-TTT-5-1,GCCCGGATAGCTCAGTCGGTAGAGCATCAGACTTTTAATCTGAGGGTCCGGGGTTCAAGTCCCTGTTCGGGCGCCA,Lys-TTT,0	-0.097699095	0.934522241	0.943578553	0.969548948
tRF-Gly-CCC-005	GCATTGGTGGTTCAATGGTAGAATTCTCGCCT	tRF-5c	-	tRF-32-PNR8YO9LON4V3	32	tRNA-Gly-CCC-3-1,GCATTGGTGGTTCAATGGTAGAATTCTCGCCTCCCACGCAGGAGACCCAGGTTCGATTCCTGGCCAATGCACCA,Gly-CCC,0	-0.095243246	0.9361144	0.914455524	0.967152961
tRF-Val-TAC-016	GGTTCCATAGTGTAGTGGTTATCACGTCTGCT	tRF-5c	-	tRF-32-R9JP9P9NH5SY3	32	tRNA-Val-TAC-1-1,GGTTCCATAGTGTAGTGGTTATCACGTCTGCTTTACACGCAGAAGGTCCTGGGTTCGAGCCCCAGTGGAACCACCA,Val-TAC,0	-0.087915612	0.940881141	0.92416488	0.969548948
tRF-Lys-CTT-005	GCCCGGCTAGCTCAGTCGGTAGAGCATGA	tRF-5c	-	tRF-29-PSQP4PW3FJFL	29	tRNA-Lys-CTT-2-1,GCCCGGCTAGCTCAGTCGGTAGAGCATGAGACTCTTAATCTCAGGGTCGTGGGTTCGAGCCCCACGTTGGGCGCCA,Lys-CTT,0;tRNA-Lys-CTT-3-1,GCCCGGCTAGCTCAGTCGGTAGAGCATGAGACCCTTAATCTCAGGGTCGTGGGTTCGAGCCCCACGTTGGGCGCCA,Lys-CTT,0	-0.07057754	0.952256714	0.939132701	0.969548948
tRF-iMet-CAT-001	AGCAGAGTGGCGCAGCGGAAGCGTGCTGGG	tRF-5c	-	tRF-30-FP18LPMBQ4NK	30	tRNA-iMet-CAT-1-1,AGCAGAGTGGCGCAGCGGAAGCGTGCTGGGCCCATAACCCAGAGGTCGATGGATCGAAACCATCCTCTGCTACCA,iMet-CAT,0;tRNA-iMet-CAT-2-1,AGCAGAGTGGCGCAGCGGAAGCGTGCTGGGCCCATAACCCAGAGGTCGATGGATCTAAACCATCCTCTGCTACCA,iMet-CAT,0	-0.069855518	0.952733407	0.947796248	0.969548948
tiRNA-Glu-TTC-001	TCCCACATGGTCTAGCGGTTAGGATTCCTGGTTT	tiRNA-5	-	tRF-34-86J8WPMN1E8Y2Q	34	tRNA-Glu-TTC-2-1,TCCCACATGGTCTAGCGGTTAGGATTCCTGGTTTTCACCCAGGCGGCCCGGGTTCGACTCCCGGTGTGGGAACCA,Glu-TTC,0	-0.069565078	0.952925228	0.935577497	0.969548948
tRF-Val-AAC-015	GTTTCCGTAGTGTAGTGGTTATCACGTTCGC	tRF-5c	5027c	tRF-31-79MP9P9NH57SD	31	tRNA-Val-AAC-1-1,GTTTCCGTAGTGTAGTGGTTATCACGTTCGCCTAACACGCGAAAGGTCCCCGGTTCGAAACCGGGCGGAAACACCA,Val-AAC,0;tRNA-Val-AAC-3-1,GTTTCCGTAGTGTAGTGGTTATCACGTTCGCCTAACACGCGAAAGGTCCCTGGATCAAAACCAGGCGGAAACACCA,Val-AAC,0;tRNA-Val-AAC-4-1,GTTTCCGTAGTGTAGTGGTTATCACGTTCGCCTAACACGCGAAAGGTCCGCGGTTCGAAACCGGGCGGAAACACCA,Val-AAC,0;tRNA-Val-CAC-1-1,GTTTCCGTAGTGTAGTGGTTATCACGTTCGCCTCACACGCGAAAGGTCCCCGGTTCGAAACCGGGCGGAA…	-0.046445774	0.968318945	0.9610136	0.976665287
tRF-Ala-AGC-005	GGGGATGTAGCTCAGTGGTAGAGC	tRF-5b	-	tRF-24-R29P4P9LH9	24	tRNA-Ala-AGC-4-1,GGGGATGTAGCTCAGTGGTAGAGCGCATGCTTAGCATGCATGAGGTCCCGGGTTCGATCCCCAGCATCTCCACCA,Ala-AGC,0;tRNA-Ala-CGC-1-1,GGGGATGTAGCTCAGTGGTAGAGCGCATGCTTCGCATGTATGAGGTCCCGGGTTCGATCCCCGGCATCTCCACCA,Ala-CGC,0;tRNA-Ala-CGC-2-1,GGGGATGTAGCTCAGTGGTAGAGCGCATGCTTCGCATGTATGAGGCCCCGGGTTCGATCCCCGGCATCTCCACCA,Ala-CGC,0;tRNA-Ala-CGC-3-1,GGGGATGTAGCTCAGTGGTAGAGCGCGCGCTTCGCATGTGTGAGGTCCCGGGTTCAATCCCCGGCATCTCCAC…	-0.029479936	0.979773424	1	1
tRF-Gly-CCC-014	GCATTGGTGGTTCAGTGGTAGAATTCTCGCCT	tRF-5c	-	tRF-32-PNR8YP9LON4V3	32	tRNA-Gly-CCC-1-1,GCATTGGTGGTTCAGTGGTAGAATTCTCGCCTCCCACGCGGGAGACCCGGGTTCAATTCCCGGCCAATGCACCA,Gly-CCC,0;tRNA-Gly-GCC-2-1,GCATTGGTGGTTCAGTGGTAGAATTCTCGCCTGCCACGCGGGAGGCCCGGGTTCGATTCCCGGCCAATGCACCA,Gly-GCC,0;tRNA-Gly-GCC-3-1,GCATTGGTGGTTCAGTGGTAGAATTCTCGCCTGCCACGCGGGAGGCCCGGGTTTGATTCCCGGCCAGTGCACCA,Gly-GCC,0;tRNA-Gly-GCC-5-1,GCATTGGTGGTTCAGTGGTAGAATTCTCGCCTGCCATGCGGGCGGCCGGGCTTCGATTCCTGGCCAATGCACCA,G…	-0.009063196	0.993737563	0.991708247	1
tRF-Val-AAC-039	GTTTCCGTAGTGTAGTGGTTATCACGTTCG	tRF-5c	-	tRF-30-79MP9P9NH57S	30	tRNA-Val-AAC-1-1,GTTTCCGTAGTGTAGTGGTTATCACGTTCGCCTAACACGCGAAAGGTCCCCGGTTCGAAACCGGGCGGAAACACCA,Val-AAC,0;tRNA-Val-AAC-3-1,GTTTCCGTAGTGTAGTGGTTATCACGTTCGCCTAACACGCGAAAGGTCCCTGGATCAAAACCAGGCGGAAACACCA,Val-AAC,0;tRNA-Val-AAC-4-1,GTTTCCGTAGTGTAGTGGTTATCACGTTCGCCTAACACGCGAAAGGTCCGCGGTTCGAAACCGGGCGGAAACACCA,Val-AAC,0;tRNA-Val-CAC-1-1,GTTTCCGTAGTGTAGTGGTTATCACGTTCGCCTCACACGCGAAAGGTCCCCGGTTCGAAACCGGGCGGAA…	0.001096337	1.000760212	1	1
tRF-Asp-GTC-005	TCCTCGTTAGTATAGTGGTGAGT	tRF-5b	5032b	tRF-23-897PVP94Z	23	tRNA-Asp-GTC-2-1,TCCTCGTTAGTATAGTGGTGAGTATCCCCGCCTGTCACGCGGGAGACCGGGGTTCGATTCCCCGACGGGGAGCCA,Asp-GTC,0;tRNA-Asp-GTC-3-1,TCCTCGTTAGTATAGTGGTGAGTGTCCCCGTCTGTCACGCGGGAGACCGGGGTTCGATTCCCCGACGGGGAGCCA,Asp-GTC,0	0.01447467	1.010083576	1	1
tRF-Phe-GAA-009	ATCACCCCATAAACACCA	tRF-3a	-	tRF-18-H5KQBFD2	18	chrM.tRNA1-PheGAA,GTTTATGTAGCTTACCTCCTCAAAGCAATACACTGAAAATGTTTAGACGGGCTCACATCACCCCATAAACACCA,Phe-GAA,56	0.054507082	1.038504223	0.984724171	0.997512796
tRF-Lys-CTT-008	GCCCGGCTAGCTCAGTCGGTAGAGCATGAGAC	tRF-5c	-	tRF-32-PSQP4PW3FJI01	32	tRNA-Lys-CTT-2-1,GCCCGGCTAGCTCAGTCGGTAGAGCATGAGACTCTTAATCTCAGGGTCGTGGGTTCGAGCCCCACGTTGGGCGCCA,Lys-CTT,0;tRNA-Lys-CTT-3-1,GCCCGGCTAGCTCAGTCGGTAGAGCATGAGACCCTTAATCTCAGGGTCGTGGGTTCGAGCCCCACGTTGGGCGCCA,Lys-CTT,0	0.056648254	1.04004666	0.947112524	0.969548948
tRF-Val-AAC-005	GTTTCCGTAGTGTAG	tRF-5a	-	-	15	tRNA-Val-AAC-1-1,GTTTCCGTAGTGTAGTGGTTATCACGTTCGCCTAACACGCGAAAGGTCCCCGGTTCGAAACCGGGCGGAAACACCA,Val-AAC,0;tRNA-Val-AAC-2-1,GTTTCCGTAGTGTAGTGGTCATCACGTTCGCCTAACACGCGAAAGGTCCCCGGTTCGAAACCGGGCGGAAACACCA,Val-AAC,0;tRNA-Val-AAC-3-1,GTTTCCGTAGTGTAGTGGTTATCACGTTCGCCTAACACGCGAAAGGTCCCTGGATCAAAACCAGGCGGAAACACCA,Val-AAC,0;tRNA-Val-AAC-4-1,GTTTCCGTAGTGTAGTGGTTATCACGTTCGCCTAACACGCGAAAGGTCCGCGGTTCGAAACCGGGCGGAA…	0.068421461	1.048568754	0.941151483	0.969548948
tRF-Lys-CTT-007	GCCCGGCTAGCTCAGTCGGTAGAGCATGAGA	tRF-5c	-	tRF-31-PSQP4PW3FJI0B	31	tRNA-Lys-CTT-2-1,GCCCGGCTAGCTCAGTCGGTAGAGCATGAGACTCTTAATCTCAGGGTCGTGGGTTCGAGCCCCACGTTGGGCGCCA,Lys-CTT,0;tRNA-Lys-CTT-3-1,GCCCGGCTAGCTCAGTCGGTAGAGCATGAGACCCTTAATCTCAGGGTCGTGGGTTCGAGCCCCACGTTGGGCGCCA,Lys-CTT,0	0.078667658	1.056042326	0.929938516	0.969548948
tRF-Val-TAC-055	GGTTCCATAGTGTAGTGGTTATCACGTCT	tRF-5c	-	tRF-29-R9JP9P9NH523	29	tRNA-Val-TAC-1-1,GGTTCCATAGTGTAGTGGTTATCACGTCTGCTTTACACGCAGAAGGTCCTGGGTTCGAGCCCCAGTGGAACCACCA,Val-TAC,0	0.0869936	1.062154475	0.952820605	0.971503362
tiRNA-Val-AAC-001	GTTTCCGTAGTGTAGTGGTCATCACGTTCGCCTA	tiRNA-5	-	-	34	tRNA-Val-AAC-2-1,GTTTCCGTAGTGTAGTGGTCATCACGTTCGCCTAACACGCGAAAGGTCCCCGGTTCGAAACCGGGCGGAAACACCA,Val-AAC,0	0.104618089	1.075209723	0.935244766	0.969548948
tRF-Pro-TGG-006	CAGAGAATAGTTTAAATTAGAATCTTAGCTT	tRF-5c	-	-	31	chrM.tRNA15-ProTGG,CAGAGAATAGTTTAAATTAGAATCTTAGCTTTGGGTGCTAATGGTGGAGTTAAAGACTTTTTCTCTGACCA,Pro-TGG,0	0.117664274	1.08497686	0.935550505	0.969548948
tiRNA-Pro-TGG-002	GGCTCGTTGGTCTAGGGGTATGATTCTCGCTTT	tiRNA-5	-	-	33	tRNA-Pro-TGG-3-1,GGCTCGTTGGTCTAGGGGTATGATTCTCGCTTTGGGTGCGAGAGGTCCCGGGTTCAAATCCCGGACGAGCCCCCA,Pro-TGG,0	0.125308815	1.090741186	0.902217992	0.962781737
tRF-Gly-GCC-005	GCATAGGTGGTTCAGTGGTAGAATTCTTGCCT	tRF-5c	-	-	32	tRNA-Gly-GCC-4-1,GCATAGGTGGTTCAGTGGTAGAATTCTTGCCTGCCACGCAGGAGGCCCAGGTTTGATTCCTGGCCCATGCACCA,Gly-GCC,0	0.133315593	1.096811492	0.880942293	0.95730735
tRF-Glu-TTC-018	TCCCATATGGTCTAGCGGTTAGGATTCCT	tRF-5c	-	tRF-29-86V8WPMN1EJ3	29	tRNA-Glu-TTC-1-1,TCCCATATGGTCTAGCGGTTAGGATTCCTGGTTTTCACCCAGGTGGCCCGGGTTCGACTCCCGGTATGGGAACCA,Glu-TTC,0	0.134074239	1.097388406	0.886314537	0.95730735
tRF-Asp-GTC-019	GAGGCTTAAACTTTT	tRF-1	1028	-	15	pre_tRNA-Asp-GTC-2-6,CTTCACAGGGATTTCCTAAGAGCTCCATTTTCACGTCAATTCCTCGTTAGTATAGTGGTGAGTATCCCCGCCTGTCACGCGGGAGACCGGGGTTCGATTCCCCGACGGGGAGGAGGCTTAAACTTTTTTTTAGAAAAGCACACTTCCGGTAA,Asp-GTC,112	0.136841915	1.099495664	0.907236637	0.962781737
tRF-Val-CAC-009	GCTTCTGTAGTGTAGTGGTTATCACGTTCG	tRF-5c	-	tRF-30-Q99P9P9NH57S	30	tRNA-Val-CAC-2-1,GCTTCTGTAGTGTAGTGGTTATCACGTTCGCCTCACACGCGAAAGGTCCCCGGTTCGAAACCGGGCAGAAGCACCA,Val-CAC,0	0.166551867	1.122372734	0.858305762	0.95730735
tRF-Glu-TTC-011	TCCCACATGGTCTAGCGGTTAGGATTCCTG	tRF-5c	-	tRF-30-86J8WPMN1E8Y	30	tRNA-Glu-TTC-2-1,TCCCACATGGTCTAGCGGTTAGGATTCCTGGTTTTCACCCAGGCGGCCCGGGTTCGACTCCCGGTGTGGGAACCA,Glu-TTC,0	0.177633531	1.131027126	0.850383686	0.956607424
tRF-His-GTG-027	GCCATGATCGTATAGTGGTTAGTACTCTGCG	tRF-5c	-	-	31	tRNA-His-GTG-2-1,GCCATGATCGTATAGTGGTTAGTACTCTGCGCTGTGGCCGCAGCAACCTCGGTTCGAATCCGAGTCACGGCACCA,His-GTG,0	0.184091942	1.136101665	0.892873201	0.95730735
tRF-Lys-CTT-004	GCCCGGCTAGCTCAGTCGGTAGAGCATG	tRF-5c	-	tRF-28-PSQP4PW3FJD0	28	tRNA-Lys-CTT-1-1,GCCCGGCTAGCTCAGTCGGTAGAGCATGGGACTCTTAATCCCAGGGTCGTGGGTTCGAGCCCCACGTTGGGCGCCA,Lys-CTT,0;tRNA-Lys-CTT-2-1,GCCCGGCTAGCTCAGTCGGTAGAGCATGAGACTCTTAATCTCAGGGTCGTGGGTTCGAGCCCCACGTTGGGCGCCA,Lys-CTT,0;tRNA-Lys-CTT-3-1,GCCCGGCTAGCTCAGTCGGTAGAGCATGAGACCCTTAATCTCAGGGTCGTGGGTTCGAGCCCCACGTTGGGCGCCA,Lys-CTT,0;tRNA-Lys-CTT-4-1,GCCCGGCTAGCTCAGTCGGTAGAGCATGGGACTCTTAATCTCAGGGTCGTGGGTTCGAGCCCCACGTTGG…	0.189793886	1.140600749	0.835148607	0.947872406
tRF-Pro-AGG-025	TCCCGGACGAGCCCCCA	tRF-3a	-	tRF-17-8SOUPR2	17	tRNA-Pro-AGG-1-1,GGCTCGTTGGTCTAGGGGTATGATTCTCGCTTAGGATGCGAGAGGTCCCGGGTTCAAATCCCGGACGAGCCCCCA,Pro-AGG,58;tRNA-Pro-AGG-2-1,GGCTCGTTGGTCTAGGGGTATGATTCTCGCTTAGGGTGCGAGAGGTCCCGGGTTCAAATCCCGGACGAGCCCCCA,Pro-AGG,58;tRNA-Pro-CGG-1-1,GGCTCGTTGGTCTAGGGGTATGATTCTCGCTTCGGGTGCGAGAGGTCCCGGGTTCAAATCCCGGACGAGCCCCCA,Pro-CGG,58;tRNA-Pro-CGG-2-1,GGCTCGTTGGTCTAGGGGTATGATTCTCGCTTCGGGTGTGAGAGGTCCCGGGTTCAAATCCCGGACGAGC…	0.203017126	1.151103156	0.864866622	0.95730735
tRF-Leu-TAA-006	ACCCCACTCCTGGTACCA	tRF-3a	3009a	tRF-18-0RER9LD2	18	tRNA-Leu-TAA-1-1,ACCAGGATGGCCGAGTGGTTAAGGCGTTGGACTTAAGATCCAATGGACATATGTCCGCGTGGGTTCGAACCCCACTCCTGGTACCA,Leu-TAA,68	0.212497333	1.158692168	0.836192286	0.947872406
tRF-Lys-TTT-007	GCCCGGATAGCTCAGTCGGTAGAGCATC	tRF-5c	-	tRF-28-PS5P4PW3FJDD	28	tRNA-Lys-TTT-3-1,GCCCGGATAGCTCAGTCGGTAGAGCATCAGACTTTTAATCTGAGGGTCCAGGGTTCAAGTCCCTGTTCGGGCGCCA,Lys-TTT,0;tRNA-Lys-TTT-5-1,GCCCGGATAGCTCAGTCGGTAGAGCATCAGACTTTTAATCTGAGGGTCCGGGGTTCAAGTCCCTGTTCGGGCGCCA,Lys-TTT,0	0.214961626	1.160673041	0.80639426	0.939652018
tRF-Val-AAC-016	GTTTCCGTAGTGTAGTGGTTATCACGTTCGCC	tRF-5c	-	tRF-32-79MP9P9NH57SJ	32	tRNA-Val-AAC-1-1,GTTTCCGTAGTGTAGTGGTTATCACGTTCGCCTAACACGCGAAAGGTCCCCGGTTCGAAACCGGGCGGAAACACCA,Val-AAC,0;tRNA-Val-AAC-3-1,GTTTCCGTAGTGTAGTGGTTATCACGTTCGCCTAACACGCGAAAGGTCCCTGGATCAAAACCAGGCGGAAACACCA,Val-AAC,0;tRNA-Val-AAC-4-1,GTTTCCGTAGTGTAGTGGTTATCACGTTCGCCTAACACGCGAAAGGTCCGCGGTTCGAAACCGGGCGGAAACACCA,Val-AAC,0;tRNA-Val-CAC-1-1,GTTTCCGTAGTGTAGTGGTTATCACGTTCGCCTCACACGCGAAAGGTCCCCGGTTCGAAACCGGGCGGAA…	0.218825194	1.163785514	0.807204136	0.939652018
tRF-Lys-TTT-024	CACTGTAAAGCTAACT	tRF-5a	-	tRF-16-2YU04DE	16	chrM.tRNA8-LysTTT,CACTGTAAAGCTAACTTAGCATTAACCTTTTAAGTTAAAGATTAAGAGAACCAACACCTCTTTACAGTGACCA,Lys-TTT,0	0.2263112	1.16983998	0.816172106	0.939652018
tRF-Val-AAC-009	GTTTCCGTAGTGTAGTGGTCATCACGTTCGCC	tRF-5c	-	tRF-32-79MP9P9MH57SJ	32	tRNA-Val-AAC-2-1,GTTTCCGTAGTGTAGTGGTCATCACGTTCGCCTAACACGCGAAAGGTCCCCGGTTCGAAACCGGGCGGAAACACCA,Val-AAC,0	0.241695096	1.182381086	0.771013635	0.932388581
tRF-Lys-TTT-009	GCCCGGATAGCTCAGTCGGTAGAGCATCAG	tRF-5c	-	tRF-30-PS5P4PW3FJHP	30	tRNA-Lys-TTT-3-1,GCCCGGATAGCTCAGTCGGTAGAGCATCAGACTTTTAATCTGAGGGTCCAGGGTTCAAGTCCCTGTTCGGGCGCCA,Lys-TTT,0;tRNA-Lys-TTT-5-1,GCCCGGATAGCTCAGTCGGTAGAGCATCAGACTTTTAATCTGAGGGTCCGGGGTTCAAGTCCCTGTTCGGGCGCCA,Lys-TTT,0	0.264608543	1.201310045	0.79512566	0.939652018
tRF-Glu-TTC-023	TCCCTGGTGGTCTAGTGGCTAGGATTCGGC	tRF-5c	-	tRF-30-87R8WP9I1EWJ	30	tRNA-Glu-TTC-3-1,TCCCTGGTGGTCTAGTGGCTAGGATTCGGCGCTTTCACCGCCGCGGCCCGGGTTCGATTCCCGGCCAGGGAACCA,Glu-TTC,0;tRNA-Glu-TTC-4-1,TCCCTGGTGGTCTAGTGGCTAGGATTCGGCGCTTTCACCGCCGCGGCCCGGGTTCGATTCCCGGTCAGGGAACCA,Glu-TTC,0	0.265226455	1.201824681	0.767578431	0.932388581
tRF-Pro-AGG-005	GGCTCGTTGGTCTAGGGGTATGATTCTCGCT	tRF-5c	-	tRF-31-6978WPRLXN4VE	31	tRNA-Pro-AGG-1-1,GGCTCGTTGGTCTAGGGGTATGATTCTCGCTTAGGATGCGAGAGGTCCCGGGTTCAAATCCCGGACGAGCCCCCA,Pro-AGG,0;tRNA-Pro-AGG-2-1,GGCTCGTTGGTCTAGGGGTATGATTCTCGCTTAGGGTGCGAGAGGTCCCGGGTTCAAATCCCGGACGAGCCCCCA,Pro-AGG,0;tRNA-Pro-CGG-1-1,GGCTCGTTGGTCTAGGGGTATGATTCTCGCTTCGGGTGCGAGAGGTCCCGGGTTCAAATCCCGGACGAGCCCCCA,Pro-CGG,0;tRNA-Pro-CGG-2-1,GGCTCGTTGGTCTAGGGGTATGATTCTCGCTTCGGGTGTGAGAGGTCCCGGGTTCAAATCCCGGACGAGCCCC…	0.279781934	1.21401137	0.784491201	0.935407533
tRF-Ala-CGC-004	GGGGATGTAGCTCAGTGGTAGAGCGCGCG	tRF-5c	-	-	29	tRNA-Ala-CGC-3-1,GGGGATGTAGCTCAGTGGTAGAGCGCGCGCTTCGCATGTGTGAGGTCCCGGGTTCAATCCCCGGCATCTCCACCA,Ala-CGC,0	0.299523779	1.230738091	0.78550248	0.935407533
tRF-Glu-TTC-024	TCCCTGGTGGTCTAGTGGCTAGGATTCGGCG	tRF-5c	-	-	31	tRNA-Glu-TTC-3-1,TCCCTGGTGGTCTAGTGGCTAGGATTCGGCGCTTTCACCGCCGCGGCCCGGGTTCGATTCCCGGCCAGGGAACCA,Glu-TTC,0;tRNA-Glu-TTC-4-1,TCCCTGGTGGTCTAGTGGCTAGGATTCGGCGCTTTCACCGCCGCGGCCCGGGTTCGATTCCCGGTCAGGGAACCA,Glu-TTC,0	0.305665177	1.235988378	0.732472667	0.921497872
tRF-Asp-GTC-010	TCCTCGTTAGTATAGTGGTGAGTATCCCCGCC	tRF-5c	5032c	-	32	tRNA-Asp-GTC-2-1,TCCTCGTTAGTATAGTGGTGAGTATCCCCGCCTGTCACGCGGGAGACCGGGGTTCGATTCCCCGACGGGGAGCCA,Asp-GTC,0	0.321362289	1.249509862	0.72827657	0.921497872
tRF-Lys-CTT-006	GCCCGGCTAGCTCAGTCGGTAGAGCATGAG	tRF-5c	-	tRF-30-PSQP4PW3FJI0	30	tRNA-Lys-CTT-2-1,GCCCGGCTAGCTCAGTCGGTAGAGCATGAGACTCTTAATCTCAGGGTCGTGGGTTCGAGCCCCACGTTGGGCGCCA,Lys-CTT,0;tRNA-Lys-CTT-3-1,GCCCGGCTAGCTCAGTCGGTAGAGCATGAGACCCTTAATCTCAGGGTCGTGGGTTCGAGCCCCACGTTGGGCGCCA,Lys-CTT,0	0.324571749	1.252292651	0.707356024	0.91473341
tiRNA-Gly-GCC-003	GCATTGGTGGTTCAGTGGTAGAATTCTCGCCTG	tiRNA-5	-	tRF-33-PNR8YP9LON4VDP	33	tRNA-Gly-GCC-2-1,GCATTGGTGGTTCAGTGGTAGAATTCTCGCCTGCCACGCGGGAGGCCCGGGTTCGATTCCCGGCCAATGCACCA,Gly-GCC,0;tRNA-Gly-GCC-3-1,GCATTGGTGGTTCAGTGGTAGAATTCTCGCCTGCCACGCGGGAGGCCCGGGTTTGATTCCCGGCCAGTGCACCA,Gly-GCC,0;tRNA-Gly-GCC-5-1,GCATTGGTGGTTCAGTGGTAGAATTCTCGCCTGCCATGCGGGCGGCCGGGCTTCGATTCCTGGCCAATGCACCA,Gly-GCC,0	0.325226844	1.252861418	0.700718235	0.91473341
tRF-Pro-TGG-011	TTAAAGACTTTTTCTCTGACCA	tRF-3b	-	tRF-22-YBOZZ7ND2	22	chrM.tRNA15-ProTGG,CAGAGAATAGTTTAAATTAGAATCTTAGCTTTGGGTGCTAATGGTGGAGTTAAAGACTTTTTCTCTGACCA,Pro-TGG,49	0.334451055	1.260897547	0.757389792	0.932388581
tRF-Lys-CTT-001	GCCCAGCTAGCTCAGTCGGTAGAGCATA	tRF-5c	-	-	28	tRNA-Lys-CTT-10-1,GCCCAGCTAGCTCAGTCGGTAGAGCATAAGACTCTTAATCTCAGGGTTGTGGATTCGTGCCCCATGCTGGGTGCCA,Lys-CTT,0	0.338080749	1.264073848	0.780947655	0.935407533
tiRNA-Leu-TAG-002	ACTTTTAAAGGATAACAGCTATCCATTGGTCTT	tiRNA-5	-	-	33	chrM.tRNA13-LeuTAG,ACTTTTAAAGGATAACAGCTATCCATTGGTCTTAGGCCCCAAAAATTTTGGTGCAACTCCAAATAAAAGTACCA,Leu-TAG,0	0.360819565	1.284155193	0.788888668	0.935867925
tRF-Gly-TCC-055	TGCGGTACCACTTT	tRF-1	-	-	14	pre_tRNA-Gly-TCC-1-1,CCACTATTAAGGATATCCGGAGAGGATGCTACCTATCAGGGCGTTGGTGGTATAGTGGTTAGCATAGCTGCCTTCCAAGCAGTTGACCCGGGTTCGATTCCCGGCCAACGCATGCGGTACCACTTTTGCGAGTTTGAAATTTTCATTTTAGT,Gly-TCC,112	0.377270363	1.298881992	0.815206655	0.939652018
tRF-Pro-TGG-026	GGCTCGTTGGTCTAGTGGTATGATTCTCGCT	tRF-5c	-	-	31	tRNA-Pro-TGG-1-1,GGCTCGTTGGTCTAGTGGTATGATTCTCGCTTTGGGTGCGAGAGGTCCCGGGTTCAAATCCCGGACGAGCCCCCA,Pro-TGG,0	0.451528824	1.367488617	0.726449441	0.921497872
tRF-Val-CAC-007	GCTTCTGTAGTGTAGTGGTTATCACGTT	tRF-5c	-	tRF-28-Q99P9P9NH50E	28	tRNA-Val-CAC-2-1,GCTTCTGTAGTGTAGTGGTTATCACGTTCGCCTCACACGCGAAAGGTCCCCGGTTCGAAACCGGGCAGAAGCACCA,Val-CAC,0	0.456307802	1.372025982	0.663435323	0.886845492
tRF-Leu-CAA-001	ATCCCACTTCTGACACCA	tRF-3a	3012a	tRF-18-HRE9XFD2	18	tRNA-Leu-CAA-1-1,GTCAGGATGGCCGAGTGGTCTAAGGCGCCAGACTCAAGTTCTGGTCTCCAATGGAGGCGTGGGTTCGAATCCCACTTCTGACACCA,Leu-CAA,68;tRNA-Leu-CAA-2-1,GTCAGGATGGCCGAGTGGTCTAAGGCGCCAGACTCAAGTTCTGGTCTCCGTATGGAGGCGTGGGTTCGAATCCCACTTCTGACACCA,Leu-CAA,69;tRNA-Leu-CAA-3-1,GTCAGGATGGCCGAGTGGTCTAAGGCGCCAGACTCAAGTTCTGGTCTCCGCATGGAGGCGTGGGTTCGAATCCCACTTCTGACACCA,Leu-CAA,69;tRNA-Leu-CAA-4-1,GTCAGGATGGCCGAGTGGTCTAAGGCGCCAGACTC…	0.485977884	1.400534851	0.593694692	0.830640107
tRF-Ala-CGC-005	GGGGATGTAGCTCAGTGGTAGAGCGCGCGCT	tRF-5c	-	-	31	tRNA-Ala-CGC-3-1,GGGGATGTAGCTCAGTGGTAGAGCGCGCGCTTCGCATGTGTGAGGTCCCGGGTTCAATCCCCGGCATCTCCACCA,Ala-CGC,0	0.503006977	1.41716425	0.560779021	0.821422791
tRF-Val-TAC-015	GGTTCCATAGTGTAGTGGTTATCACGTCTGC	tRF-5c	5020c	tRF-31-R9JP9P9NH5SYD	31	tRNA-Val-TAC-1-1,GGTTCCATAGTGTAGTGGTTATCACGTCTGCTTTACACGCAGAAGGTCCTGGGTTCGAGCCCCAGTGGAACCACCA,Val-TAC,0	0.538118041	1.452077084	0.621814132	0.856070142
tRF-Ala-CGC-006	GGGGATGTAGCTCAGTGGTAGAGCGCGCGCTT	tRF-5c	-	tRF-32-R29P4P9L5HLVQ	32	tRNA-Ala-CGC-3-1,GGGGATGTAGCTCAGTGGTAGAGCGCGCGCTTCGCATGTGTGAGGTCCCGGGTTCAATCCCCGGCATCTCCACCA,Ala-CGC,0	0.54729097	1.461339079	0.532282242	0.821422791
tRF-Ser-AGA-001	ATCCTGCCGACTACGCCA	tRF-3a	3014a	tRF-18-H7PU4HD2	18	tRNA-Ser-AGA-1-1,GTAGTCGTGGCCGAGTGGTTAAGGCGATGGACTAGAAATCCATTGGGGTTTCCCCGCGCAGGTTCGAATCCTGCCGACTACGCCA,Ser-AGA,67;tRNA-Ser-AGA-2-1,GTAGTCGTGGCCGAGTGGTTAAGGCGATGGACTAGAAATCCATTGGGGTCTCCCCGCGCAGGTTCGAATCCTGCCGACTACGCCA,Ser-AGA,67;tRNA-Ser-AGA-3-1,GTAGTCGTGGCCGAGTGGTTAAGGCGATGGACTAGAAATCCATTGGGGTTTCCCCACGCAGGTTCGAATCCTGCCGACTACGCCA,Ser-AGA,67;tRNA-Ser-AGA-4-1,GTAGTCGTGGCCGAGTGGTTAAGGTGATGGACTAGAAACC…	0.551319552	1.465425425	0.593070675	0.830640107
tRF-Val-CAC-008	GCTTCTGTAGTGTAGTGGTTATCACGTTC	tRF-5c	-	tRF-29-Q99P9P9NH525	29	tRNA-Val-CAC-2-1,GCTTCTGTAGTGTAGTGGTTATCACGTTCGCCTCACACGCGAAAGGTCCCCGGTTCGAAACCGGGCAGAAGCACCA,Val-CAC,0	0.556249405	1.470441516	0.535027408	0.821422791
tiRNA-Leu-TAG-001	GGTAGCGTGGCCGAGTGGTCTAAGGCGCTGGATTT	tiRNA-5	-	-	35	tRNA-Leu-TAG-3-1,GGTAGCGTGGCCGAGTGGTCTAAGGCGCTGGATTTAGGCTCCAGTCATTTCGATGGCGTGGGTTCGAATCCCACCGCTGCCACCA,Leu-TAG,0	0.563133286	1.477474557	0.530256277	0.821422791
tRF-Gly-CCC-015	GCGCCGCTGGTGTA	tRF-5a	-	-	14	tRNA-Gly-CCC-2-1,GCGCCGCTGGTGTAGTGGTATCATGCAAGATTCCCATTCTTGCGACCCGGGTTCGATTCCCGGGCGGCGCACCA,Gly-CCC,0	0.570071372	1.484597014	0.526434003	0.821422791
tiRNA-Gly-GCC-001	GCATAGGTGGTTCAGTGGTAGAATTCTTGCCTG	tiRNA-5	-	-	33	tRNA-Gly-GCC-4-1,GCATAGGTGGTTCAGTGGTAGAATTCTTGCCTGCCACGCAGGAGGCCCAGGTTTGATTCCTGGCCCATGCACCA,Gly-GCC,0	0.570689893	1.485233636	0.559088639	0.821422791
tRF-Pro-TGG-029	TCGTGGCTACTGTTT	tRF-1	-	-	15	pre_tRNA-Pro-TGG-3-2,GAGAAATTCAGAGTGATAGGAAGCACCACTCAGCTACAGTGGCTCGTTGGTCTAGGGGTATGATTCTCGCTTTGGGTGCGAGAGGTCCCGGGTTCAAATCCCGGACGAGCCCTCGTGGCTACTGTTTTTCCACCCCCTTTTGTCAACTACTG,Pro-TGG,112	0.572286598	1.486878331	0.589211106	0.830640107
tRF-Gly-GCC-011	GCATGGGTGGTTCAGTGGTAGAATTCTCGCCT	tRF-5c	-	tRF-32-P4R8YP9LON4V3	32	tRNA-Gly-GCC-1-1,GCATGGGTGGTTCAGTGGTAGAATTCTCGCCTGCCACGCGGGAGGCCCGGGTTCGATTCCCGGCCCATGCACCA,Gly-GCC,0	0.572529879	1.487129083	0.507825133	0.812520212
tiRNA-Met-CAT-001	AGTAAGGTCAGCTAAATAAGCTATCGGGCCC	tiRNA-5	-	tRF-31-1OR6QOH04MR1D	31	chrM.tRNA5-MetCAT,AGTAAGGTCAGCTAAATAAGCTATCGGGCCCATACCCCGAAAATGTTGGTTATACCCTTCCCGTACTACCA,Met-CAT,0	0.597094607	1.512667189	0.560615488	0.821422791
tRF-iMet-CAT-013	AGCAGAGTGGCGCAGCGGAAGCGTGCTGG	tRF-5c	-	tRF-29-FP18LPMBQ4H4	29	tRNA-iMet-CAT-1-1,AGCAGAGTGGCGCAGCGGAAGCGTGCTGGGCCCATAACCCAGAGGTCGATGGATCGAAACCATCCTCTGCTACCA,iMet-CAT,0;tRNA-iMet-CAT-2-1,AGCAGAGTGGCGCAGCGGAAGCGTGCTGGGCCCATAACCCAGAGGTCGATGGATCTAAACCATCCTCTGCTACCA,iMet-CAT,0	0.628172034	1.545605394	0.622845904	0.856070142
tRF-His-GTG-028	GCCATGATCGTATAGTGGTTAGTACTCTGCGC	tRF-5c	-	-	32	tRNA-His-GTG-2-1,GCCATGATCGTATAGTGGTTAGTACTCTGCGCTGTGGCCGCAGCAACCTCGGTTCGAATCCGAGTCACGGCACCA,His-GTG,0	0.63956449	1.557858814	0.479310902	0.795732198
tRF-Val-TAC-005	CAGAGTGTAGCTTAAC	tRF-5a	-	tRF-16-J09PNOD	16	chrM.tRNA2-ValTAC,CAGAGTGTAGCTTAACACAAAGCACCCAACTTACACTTAGGAGATTTCAACTTAACTTGACCGCTCTGACCA,Val-TAC,0	0.647325373	1.566261794	0.543758535	0.821422791
tRF-Val-AAC-014	GTTTCCGTAGTGTAGTGGTTATCACGTTC	tRF-5c	-	tRF-29-79MP9P9NH525	29	tRNA-Val-AAC-1-1,GTTTCCGTAGTGTAGTGGTTATCACGTTCGCCTAACACGCGAAAGGTCCCCGGTTCGAAACCGGGCGGAAACACCA,Val-AAC,0;tRNA-Val-AAC-3-1,GTTTCCGTAGTGTAGTGGTTATCACGTTCGCCTAACACGCGAAAGGTCCCTGGATCAAAACCAGGCGGAAACACCA,Val-AAC,0;tRNA-Val-AAC-4-1,GTTTCCGTAGTGTAGTGGTTATCACGTTCGCCTAACACGCGAAAGGTCCGCGGTTCGAAACCGGGCGGAAACACCA,Val-AAC,0;tRNA-Val-CAC-1-1,GTTTCCGTAGTGTAGTGGTTATCACGTTCGCCTCACACGCGAAAGGTCCCCGGTTCGAAACCGGGCGGAA…	0.656461953	1.576212396	0.456560749	0.795732198
tRF-Leu-CAG-002	ATCCCACTCCTGACACCA	tRF-3a	3011a	tRF-18-HRERXFD2	18	tRNA-Leu-CAG-1-1,GTCAGGATGGCCGAGCGGTCTAAGGCGCTGCGTTCAGGTCGCAGTCTCCCCTGGAGGCGTGGGTTCGAATCCCACTCCTGACACCA,Leu-CAG,68	0.659686729	1.579739558	0.454862381	0.795732198
tiRNA-His-GTG-003	TGAATCTGACAACAGAGGCTTACGACCCCTTATTTACCCA	tiRNA-3	-	-	40	chrM.tRNA11-HisGTG,GTAAATATAGTTTAACCAAAACATCAGATTGTGAATCTGACAACAGAGGCTTACGACCCCTTATTTACCCCA,His-GTG,31	0.675867243	1.597556818	0.54927807	0.821422791
tRF-Glu-TTC-010	TCCCACATGGTCTAGCGGTTAGGATTCCT	tRF-5c	-	tRF-29-86J8WPMN1EJ3	29	tRNA-Glu-TTC-2-1,TCCCACATGGTCTAGCGGTTAGGATTCCTGGTTTTCACCCAGGCGGCCCGGGTTCGACTCCCGGTGTGGGAACCA,Glu-TTC,0	0.681272451	1.60355346	0.453143762	0.795732198
tRF-Leu-TAA-008	GTTAAGATGGCAGAGCCCGGTAATCGCATA	tRF-5c	-	tRF-30-7O58J0K8UMPL	30	chrM.tRNA3-LeuTAA,GTTAAGATGGCAGAGCCCGGTAATCGCATAAAACTTAAAACTTTACAGTCAGAGGTTCAATTCCTCTTCTTAACACCA,Leu-TAA,0	0.686816283	1.609727275	0.573907625	0.830640107
tiRNA-Gly-CCC-002	GCATTGGTGGTTCAGTGGTAGAATTCTCGCCTC	tiRNA-5	-	tRF-33-PNR8YP9LON4VD5	33	tRNA-Gly-CCC-1-1,GCATTGGTGGTTCAGTGGTAGAATTCTCGCCTCCCACGCGGGAGACCCGGGTTCAATTCCCGGCCAATGCACCA,Gly-CCC,0	0.71019433	1.636024474	0.409239056	0.769172202
tRF-Val-AAC-004	GTTTCCGTAGTGTA	tRF-5a	-	-	14	tRNA-Val-AAC-1-1,GTTTCCGTAGTGTAGTGGTTATCACGTTCGCCTAACACGCGAAAGGTCCCCGGTTCGAAACCGGGCGGAAACACCA,Val-AAC,0;tRNA-Val-AAC-2-1,GTTTCCGTAGTGTAGTGGTCATCACGTTCGCCTAACACGCGAAAGGTCCCCGGTTCGAAACCGGGCGGAAACACCA,Val-AAC,0;tRNA-Val-AAC-3-1,GTTTCCGTAGTGTAGTGGTTATCACGTTCGCCTAACACGCGAAAGGTCCCTGGATCAAAACCAGGCGGAAACACCA,Val-AAC,0;tRNA-Val-AAC-4-1,GTTTCCGTAGTGTAGTGGTTATCACGTTCGCCTAACACGCGAAAGGTCCGCGGTTCGAAACCGGGCGGAA…	0.726858126	1.655030869	0.547418939	0.821422791
tRF-His-GTG-008	GCCGTGATCGTATAGTGGTTAGTACTCTGCG	tRF-5c	-	tRF-31-PW5SVP9N15WV0	31	tRNA-His-GTG-1-1,GCCGTGATCGTATAGTGGTTAGTACTCTGCGTTGTGGCCGCAGCAACCTCGGTTCGAATCCGAGTCACGGCACCA,His-GTG,0	0.75881689	1.692102414	0.453708751	0.795732198
tRF-iMet-CAT-003	AGCAGAGTGGCGCAGCGGAAGCGTGCTGGGCC	tRF-5c	-	tRF-32-FP18LPMBQ4NKJ	32	tRNA-iMet-CAT-1-1,AGCAGAGTGGCGCAGCGGAAGCGTGCTGGGCCCATAACCCAGAGGTCGATGGATCGAAACCATCCTCTGCTACCA,iMet-CAT,0;tRNA-iMet-CAT-2-1,AGCAGAGTGGCGCAGCGGAAGCGTGCTGGGCCCATAACCCAGAGGTCGATGGATCTAAACCATCCTCTGCTACCA,iMet-CAT,0	0.810903835	1.754310157	0.386663384	0.735603511
tRF-Gly-TCC-041	GCGTTGGTGGTATAGTGGTAAGCATAGCTGCC	tRF-5c	-	-	32	tRNA-Gly-TCC-3-1,GCGTTGGTGGTATAGTGGTAAGCATAGCTGCCTTCCAAGCAGTTGACCCGGGTTCGATTCCCGGCCAACGCACCA,Gly-TCC,0	0.820863447	1.766462896	0.332959929	0.692710071
tRF-Tyr-GTA-007	TTCCGGCTCGAAGGACCA	tRF-3a	3030a	tRF-18-YSQSD2D2	18	tRNA-Tyr-GTA-2-1,CCTTCGATAGCTCAGTTGGTAGAGCGGAGGACTGTAGATCCTTAGGTCGCTGGTTCGATTCCGGCTCGAAGGACCA,Tyr-GTA,58;tRNA-Tyr-GTA-5-1,CCTTCGATAGCTCAGCTGGTAGAGCGGAGGACTGTAGATCCTTAGGTCGCTGGTTCGATTCCGGCTCGAAGGACCA,Tyr-GTA,58;tRNA-Tyr-GTA-7-1,CCTTCGATAGCTCAGCTGGTAGAGCGGAGGACTGTAGATCCTTAGGTCGCTGGTTCAATTCCGGCTCGAAGGACCA,Tyr-GTA,58	0.846404398	1.79801418	0.348243024	0.692710071
tRF-Leu-TAG-015	ATCCCACCACTGCCACCA	tRF-3a	3010a	tRF-18-HR05X6D2	18	tRNA-Leu-TAG-2-1,GGTAGTGTGGCCGAGCGGTCTAAGGCGCTGGATTTAGGCTCCAGTCTCTTCGGGGGCGTGGGTTCGAATCCCACCACTGCCACCA,Leu-TAG,67	0.859849185	1.814848581	0.355235934	0.692710071
tRF-Val-AAC-013	GTTTCCGTAGTGTAGTGGTTATCACGTT	tRF-5c	-	tRF-28-79MP9P9NH50E	28	tRNA-Val-AAC-1-1,GTTTCCGTAGTGTAGTGGTTATCACGTTCGCCTAACACGCGAAAGGTCCCCGGTTCGAAACCGGGCGGAAACACCA,Val-AAC,0;tRNA-Val-AAC-3-1,GTTTCCGTAGTGTAGTGGTTATCACGTTCGCCTAACACGCGAAAGGTCCCTGGATCAAAACCAGGCGGAAACACCA,Val-AAC,0;tRNA-Val-AAC-4-1,GTTTCCGTAGTGTAGTGGTTATCACGTTCGCCTAACACGCGAAAGGTCCGCGGTTCGAAACCGGGCGGAAACACCA,Val-AAC,0;tRNA-Val-AAC-5-1,GTTTCCGTAGTGTAGTGGTTATCACGTTTGCCTAACACGCGAAAGGTCCCCGGTTCGAAACCGGGCAGAA…	0.871992584	1.830188928	0.438802843	0.795732198
tRF-His-GTG-009	GCCGTGATCGTATAGTGGTTAGTACTCTGCGT	tRF-5c	-	tRF-32-PW5SVP9N15WVN	32	tRNA-His-GTG-1-1,GCCGTGATCGTATAGTGGTTAGTACTCTGCGTTGTGGCCGCAGCAACCTCGGTTCGAATCCGAGTCACGGCACCA,His-GTG,0	0.890281234	1.853537411	0.325549705	0.692710071
tiRNA-Asp-GTC-001	TCCTCGTTAGTATAGTGGTGAGTATCCCCGCCTG	tiRNA-5	-	tRF-34-897PVP941QKS1P	34	tRNA-Asp-GTC-2-1,TCCTCGTTAGTATAGTGGTGAGTATCCCCGCCTGTCACGCGGGAGACCGGGGTTCGATTCCCCGACGGGGAGCCA,Asp-GTC,0	0.932400668	1.908449046	0.301288196	0.671442266
tRF-Val-CAC-003	GCTTCTGTAGTGTA	tRF-5a	-	-	14	tRNA-Val-CAC-2-1,GCTTCTGTAGTGTAGTGGTTATCACGTTCGCCTCACACGCGAAAGGTCCCCGGTTCGAAACCGGGCAGAAGCACCA,Val-CAC,0	0.962581878	1.94879438	0.278447286	0.643335337
tRF-Ala-AGC-004	GGGGATGTAGCTCAGT	tRF-5a	-	tRF-16-R29P4PE	16	tRNA-Ala-AGC-4-1,GGGGATGTAGCTCAGTGGTAGAGCGCATGCTTAGCATGCATGAGGTCCCGGGTTCGATCCCCAGCATCTCCACCA,Ala-AGC,0;tRNA-Ala-CGC-1-1,GGGGATGTAGCTCAGTGGTAGAGCGCATGCTTCGCATGTATGAGGTCCCGGGTTCGATCCCCGGCATCTCCACCA,Ala-CGC,0;tRNA-Ala-CGC-2-1,GGGGATGTAGCTCAGTGGTAGAGCGCATGCTTCGCATGTATGAGGCCCCGGGTTCGATCCCCGGCATCTCCACCA,Ala-CGC,0;tRNA-Ala-CGC-3-1,GGGGATGTAGCTCAGTGGTAGAGCGCGCGCTTCGCATGTGTGAGGTCCCGGGTTCAATCCCCGGCATCTCCAC…	0.968475121	1.956771262	0.347117411	0.692710071
tRF-Glu-CTC-001	TCCCTGGTGGTCTA	tRF-5a	-	-	14	tRNA-Glu-CTC-1-1,TCCCTGGTGGTCTAGTGGTTAGGATTCGGCGCTCTCACCGCCGCGGCCCGGGTTCGATTCCCGGTCAGGGAACCA,Glu-CTC,0;tRNA-Glu-CTC-2-1,TCCCTGGTGGTCTAGTGGTTAGGATTCGGCGCTCTCACCGCCGCGGCCCGGGTTCGATTCCCGGTCAGGAAACCA,Glu-CTC,0;tRNA-Glu-TTC-3-1,TCCCTGGTGGTCTAGTGGCTAGGATTCGGCGCTTTCACCGCCGCGGCCCGGGTTCGATTCCCGGCCAGGGAACCA,Glu-TTC,0;tRNA-Glu-TTC-4-1,TCCCTGGTGGTCTAGTGGCTAGGATTCGGCGCTTTCACCGCCGCGGCCCGGGTTCGATTCCCGGTCAGGGAAC…	0.986200472	1.980960992	0.354174178	0.692710071
tRF-Val-AAC-017	GTTTCCGTAGTGTAGTGGTTATCACGTTT	tRF-5c	-	-	29	tRNA-Val-AAC-5-1,GTTTCCGTAGTGTAGTGGTTATCACGTTTGCCTAACACGCGAAAGGTCCCCGGTTCGAAACCGGGCAGAAACACCA,Val-AAC,0	0.992464885	1.989581345	0.32172412	0.692710071
tRF-Val-CAC-005	GCTTCTGTAGTGTAGTGGTTATC	tRF-5b	5009b	tRF-23-Q99P9P9NDD	23	tRNA-Val-CAC-2-1,GCTTCTGTAGTGTAGTGGTTATCACGTTCGCCTCACACGCGAAAGGTCCCCGGTTCGAAACCGGGCAGAAGCACCA,Val-CAC,0	0.997990111	1.997215642	0.304193222	0.673108405
tRF-Val-AAC-010	GTTTCCGTAGTGTAGTGGTTAT	tRF-5b	-	tRF-22-79MP9P9NI	22	tRNA-Val-AAC-1-1,GTTTCCGTAGTGTAGTGGTTATCACGTTCGCCTAACACGCGAAAGGTCCCCGGTTCGAAACCGGGCGGAAACACCA,Val-AAC,0;tRNA-Val-AAC-3-1,GTTTCCGTAGTGTAGTGGTTATCACGTTCGCCTAACACGCGAAAGGTCCCTGGATCAAAACCAGGCGGAAACACCA,Val-AAC,0;tRNA-Val-AAC-4-1,GTTTCCGTAGTGTAGTGGTTATCACGTTCGCCTAACACGCGAAAGGTCCGCGGTTCGAAACCGGGCGGAAACACCA,Val-AAC,0;tRNA-Val-AAC-5-1,GTTTCCGTAGTGTAGTGGTTATCACGTTTGCCTAACACGCGAAAGGTCCCCGGTTCGAAACCGGGCAGAA…	0.998003294	1.997233893	0.425554815	0.784050024
tRF-Lys-TTT-006	GCCCGGATAGCTCAGTCGGTAGAG	tRF-5b	-	tRF-24-PS5P4PW3ES	24	tRNA-Lys-TTT-3-1,GCCCGGATAGCTCAGTCGGTAGAGCATCAGACTTTTAATCTGAGGGTCCAGGGTTCAAGTCCCTGTTCGGGCGCCA,Lys-TTT,0;tRNA-Lys-TTT-5-1,GCCCGGATAGCTCAGTCGGTAGAGCATCAGACTTTTAATCTGAGGGTCCGGGGTTCAAGTCCCTGTTCGGGCGCCA,Lys-TTT,0	1.039122601	2.054977505	0.436261701	0.795732198
tRF-Ala-AGC-008	GGGGATGTAGCTCAGTGGTAGAGCGCATGCTT	tRF-5c	-	tRF-32-R29P4P9L5HJVQ	32	tRNA-Ala-AGC-4-1,GGGGATGTAGCTCAGTGGTAGAGCGCATGCTTAGCATGCATGAGGTCCCGGGTTCGATCCCCAGCATCTCCACCA,Ala-AGC,0;tRNA-Ala-CGC-1-1,GGGGATGTAGCTCAGTGGTAGAGCGCATGCTTCGCATGTATGAGGTCCCGGGTTCGATCCCCGGCATCTCCACCA,Ala-CGC,0;tRNA-Ala-CGC-2-1,GGGGATGTAGCTCAGTGGTAGAGCGCATGCTTCGCATGTATGAGGCCCCGGGTTCGATCCCCGGCATCTCCACCA,Ala-CGC,0;tRNA-Ala-TGC-2-1,GGGGATGTAGCTCAGTGGTAGAGCGCATGCTTTGCATGTATGAGGTCCCGGGTTCGATCCCCGGCATCTCCAC…	1.091584986	2.131080345	0.220623974	0.589453991
tRF-Val-AAC-007	GTTTCCGTAGTGTAGTGGTCATC	tRF-5b	5026b	tRF-23-79MP9P9MDD	23	tRNA-Val-AAC-2-1,GTTTCCGTAGTGTAGTGGTCATCACGTTCGCCTAACACGCGAAAGGTCCCCGGTTCGAAACCGGGCGGAAACACCA,Val-AAC,0	1.11435669	2.16498449	0.257187813	0.626895293
tRF-Val-AAC-011	GTTTCCGTAGTGTAGTGGTTATC	tRF-5b	5027b	tRF-23-79MP9P9NDD	23	tRNA-Val-AAC-1-1,GTTTCCGTAGTGTAGTGGTTATCACGTTCGCCTAACACGCGAAAGGTCCCCGGTTCGAAACCGGGCGGAAACACCA,Val-AAC,0;tRNA-Val-AAC-3-1,GTTTCCGTAGTGTAGTGGTTATCACGTTCGCCTAACACGCGAAAGGTCCCTGGATCAAAACCAGGCGGAAACACCA,Val-AAC,0;tRNA-Val-AAC-4-1,GTTTCCGTAGTGTAGTGGTTATCACGTTCGCCTAACACGCGAAAGGTCCGCGGTTCGAAACCGGGCGGAAACACCA,Val-AAC,0;tRNA-Val-AAC-5-1,GTTTCCGTAGTGTAGTGGTTATCACGTTTGCCTAACACGCGAAAGGTCCCCGGTTCGAAACCGGGCAGAA…	1.127680896	2.185072117	0.233344888	0.596497584
tRF-Pro-TGG-010	TCGTGGCTACTGTTTT	tRF-1	-	-	16	pre_tRNA-Pro-TGG-3-2,GAGAAATTCAGAGTGATAGGAAGCACCACTCAGCTACAGTGGCTCGTTGGTCTAGGGGTATGATTCTCGCTTTGGGTGCGAGAGGTCCCGGGTTCAAATCCCGGACGAGCCCTCGTGGCTACTGTTTTTCCACCCCCTTTTGTCAACTACTG,Pro-TGG,112	1.131384429	2.190688607	0.285382306	0.649921747
tiRNA-Gly-GCC-002	GCATGGGTGGTTCAGTGGTAGAATTCTCGCCTG	tiRNA-5	-	tRF-33-P4R8YP9LON4VDP	33	tRNA-Gly-GCC-1-1,GCATGGGTGGTTCAGTGGTAGAATTCTCGCCTGCCACGCGGGAGGCCCGGGTTCGATTCCCGGCCCATGCACCA,Gly-GCC,0	1.135719954	2.197281873	0.198980814	0.544579071
tiRNA-Val-TAC-002	GGTTCCATAGTGTAGCGGTTATCACGTCTGCTTT	tiRNA-5	-	-	34	tRNA-Val-TAC-2-1,GGTTCCATAGTGTAGCGGTTATCACGTCTGCTTTACACGCAGAAGGTCCTGGGTTCGAGCCCCAGTGGAACCACCA,Val-TAC,0	1.204032922	2.303827857	0.182345627	0.517198506
tiRNA-Val-TAC-004	GGTTCCATAGTGTAGTGGTTATCACGTCTGCTTT	tiRNA-5	-	tRF-34-R9JP9P9NH5SYHQ	34	tRNA-Val-TAC-1-1,GGTTCCATAGTGTAGTGGTTATCACGTCTGCTTTACACGCAGAAGGTCCTGGGTTCGAGCCCCAGTGGAACCACCA,Val-TAC,0	1.246456811	2.372580127	0.155350275	0.506241005
tRF-His-GTG-006	GCCGTGATCGTATAGTGGTTAGTACTCTG	tRF-5c	-	tRF-29-PW5SVP9N15JP	29	tRNA-His-GTG-1-1,GCCGTGATCGTATAGTGGTTAGTACTCTGCGTTGTGGCCGCAGCAACCTCGGTTCGAATCCGAGTCACGGCACCA,His-GTG,0	1.252724229	2.382909613	0.191175633	0.532560693
tRF-Ala-CGC-007	TCCCCGGCATCTCCACCA	tRF-3a	3021a	tRF-18-8R6Q46D2	18	tRNA-Ala-CGC-1-1,GGGGATGTAGCTCAGTGGTAGAGCGCATGCTTCGCATGTATGAGGTCCCGGGTTCGATCCCCGGCATCTCCACCA,Ala-CGC,57;tRNA-Ala-CGC-2-1,GGGGATGTAGCTCAGTGGTAGAGCGCATGCTTCGCATGTATGAGGCCCCGGGTTCGATCCCCGGCATCTCCACCA,Ala-CGC,57;tRNA-Ala-CGC-3-1,GGGGATGTAGCTCAGTGGTAGAGCGCGCGCTTCGCATGTGTGAGGTCCCGGGTTCAATCCCCGGCATCTCCACCA,Ala-CGC,57;tRNA-Ala-TGC-2-1,GGGGATGTAGCTCAGTGGTAGAGCGCATGCTTTGCATGTATGAGGTCCCGGGTTCGATCCCCGGCATCTC…	1.263686792	2.401085525	0.142287757	0.493264223
tRF-Tyr-GTA-130	GGTAAAATGGCTGAGTGAAGCATTGGACTGT	tRF-5c	-	-	31	chrM.tRNA18-TyrGTA,GGTAAAATGGCTGAGTGAAGCATTGGACTGTAAATCTAAAGACAGGGGTTAGGCCTCTTTTTACCACCA,Tyr-GTA,0	1.266907136	2.406451148	0.239682788	0.603072822
tRF-Gly-CCC-041	TCCCGGCCAATGCACCA	tRF-3a	3027a	tRF-17-8SPOX52	17	tRNA-Gly-CCC-1-1,GCATTGGTGGTTCAGTGGTAGAATTCTCGCCTCCCACGCGGGAGACCCGGGTTCAATTCCCGGCCAATGCACCA,Gly-CCC,57;tRNA-Gly-GCC-2-1,GCATTGGTGGTTCAGTGGTAGAATTCTCGCCTGCCACGCGGGAGGCCCGGGTTCGATTCCCGGCCAATGCACCA,Gly-GCC,57	1.26750626	2.407450709	0.248149606	0.609627379
tiRNA-Val-CAC-002	GTTTCCGTAGTGTAGCGGTTATCACATTCGCCTC	tiRNA-5	-	tRF-34-79MP9PMNH5IS15	34	tRNA-Val-CAC-3-1,GTTTCCGTAGTGTAGCGGTTATCACATTCGCCTCACACGCGAAAGGTCCCCGGTTCGATCCCGGGCGGAAACACCA,Val-CAC,0	1.269816547	2.411309014	0.1266229	0.470495971
tiRNA-Glu-CTC-001	TCCCTGGTGGTCTAGTGGTTAGGATTCGGCGCTC	tiRNA-5	-	tRF-34-87R8WP9N1EWJI5	34	tRNA-Glu-CTC-1-1,TCCCTGGTGGTCTAGTGGTTAGGATTCGGCGCTCTCACCGCCGCGGCCCGGGTTCGATTCCCGGTCAGGGAACCA,Glu-CTC,0;tRNA-Glu-CTC-2-1,TCCCTGGTGGTCTAGTGGTTAGGATTCGGCGCTCTCACCGCCGCGGCCCGGGTTCGATTCCCGGTCAGGAAACCA,Glu-CTC,0	1.295612126	2.454811294	0.13549806	0.479530813
tRF-Gln-CTG-001	ATCTCGGTGGAACCTCCA	tRF-3a	-	tRF-18-H9R8B7D2	18	tRNA-Gln-CTG-1-1,GGTTCCATGGTGTAATGGTTAGCACTCTGGACTCTGAATCCAGCGATCCGAGTTCAAATCTCGGTGGAACCTCCA,Gln-CTG,57;tRNA-Gln-CTG-5-1,GGTTCCATGGTGTAATGGTTAGCACTCTGGACTCTGAATCCGGTAATCCGAGTTCAAATCTCGGTGGAACCTCCA,Gln-CTG,57	1.333368917	2.519904251	0.115008647	0.470495971
tRF-Ala-CGC-002	CCCCGGCATCTCCACCA	tRF-3a	-	tRF-17-KSPM852	17	tRNA-Ala-CGC-1-1,GGGGATGTAGCTCAGTGGTAGAGCGCATGCTTCGCATGTATGAGGTCCCGGGTTCGATCCCCGGCATCTCCACCA,Ala-CGC,58;tRNA-Ala-CGC-2-1,GGGGATGTAGCTCAGTGGTAGAGCGCATGCTTCGCATGTATGAGGCCCCGGGTTCGATCCCCGGCATCTCCACCA,Ala-CGC,58;tRNA-Ala-CGC-3-1,GGGGATGTAGCTCAGTGGTAGAGCGCGCGCTTCGCATGTGTGAGGTCCCGGGTTCAATCCCCGGCATCTCCACCA,Ala-CGC,58;tRNA-Ala-TGC-2-1,GGGGATGTAGCTCAGTGGTAGAGCGCATGCTTTGCATGTATGAGGTCCCGGGTTCGATCCCCGGCATCTC…	1.355016203	2.557999891	0.129716624	0.470495971
tiRNA-Glu-TTC-003	TCCCTGGTGGTCTAGTGGCTAGGATTCGGCGCTT	tiRNA-5	-	tRF-34-87R8WP9I1EWJIQ	34	tRNA-Glu-TTC-3-1,TCCCTGGTGGTCTAGTGGCTAGGATTCGGCGCTTTCACCGCCGCGGCCCGGGTTCGATTCCCGGCCAGGGAACCA,Glu-TTC,0;tRNA-Glu-TTC-4-1,TCCCTGGTGGTCTAGTGGCTAGGATTCGGCGCTTTCACCGCCGCGGCCCGGGTTCGATTCCCGGTCAGGGAACCA,Glu-TTC,0	1.366694357	2.578790112	0.122772013	0.470495971
tRF-Ser-TGA-006	GAAGCGGGTGCTCTTATT	tRF-1	-	-	18	pre_tRNA-Ser-TGA-1-1,TGTTACACTAAAGTGTCTCCGCCTGTCGAATATTCTCGTGGCAGCGATGGCCGAGTGGTTAAGGCGTTGGACTTGAAATCCAATGGGGTCTCCCCGCGCAGGTTCGAACCCTGCTCGCTGCGGAAGCGGGTGCTCTTATTTTTTCTATTTTTTTAAATAAAC,Ser-TGA,122	1.399419679	2.637954497	0.119829094	0.470495971
tRF-Gln-TTG-001	ATCTCGGTGGGACCTCCA	tRF-3a	-	tRF-18-H9R8O7D2	18	tRNA-Gln-TTG-1-1,GGTCCCATGGTGTAATGGTTAGCACTCTGGACTTTGAATCCAGCGATCCGAGTTCAAATCTCGGTGGGACCTCCA,Gln-TTG,57;tRNA-Gln-TTG-2-1,GGTCCCATGGTGTAATGGTTAGCACTCTGGACTTTGAATCCAGCAATCCGAGTTCGAATCTCGGTGGGACCTCCA,Gln-TTG,57;tRNA-Gln-TTG-3-1,GGCCCCATGGTGTAATGGTTAGCACTCTGGACTTTGAATCCAGCGATCCGAGTTCAAATCTCGGTGGGACCTCCA,Gln-TTG,57	1.407769363	2.653266082	0.169824854	0.516697463
tRF-Ser-TGA-009	GAAGCGGGTGCTCTTATTTTT	tRF-1	-	-	21	pre_tRNA-Ser-TGA-1-1,TGTTACACTAAAGTGTCTCCGCCTGTCGAATATTCTCGTGGCAGCGATGGCCGAGTGGTTAAGGCGTTGGACTTGAAATCCAATGGGGTCTCCCCGCGCAGGTTCGAACCCTGCTCGCTGCGGAAGCGGGTGCTCTTATTTTTTCTATTTTTTTAAATAAAC,Ser-TGA,122	1.418194149	2.672507783	0.117890236	0.470495971
tiRNA-Lys-TTT-002	GCCCGGATAGCTCAGTCGGTAGAGCATCAGACTT	tiRNA-5	-	tRF-34-PS5P4PW3FJHPEQ	34	tRNA-Lys-TTT-3-1,GCCCGGATAGCTCAGTCGGTAGAGCATCAGACTTTTAATCTGAGGGTCCAGGGTTCAAGTCCCTGTTCGGGCGCCA,Lys-TTT,0;tRNA-Lys-TTT-5-1,GCCCGGATAGCTCAGTCGGTAGAGCATCAGACTTTTAATCTGAGGGTCCGGGGTTCAAGTCCCTGTTCGGGCGCCA,Lys-TTT,0	1.454612642	2.740829609	0.154346955	0.506241005
tRF-Lys-TTT-030	GCCCGGATAGCTCAGTCGGTAGA	tRF-5b	-	tRF-23-PS5P4PW3X	23	tRNA-Lys-TTT-3-1,GCCCGGATAGCTCAGTCGGTAGAGCATCAGACTTTTAATCTGAGGGTCCAGGGTTCAAGTCCCTGTTCGGGCGCCA,Lys-TTT,0;tRNA-Lys-TTT-5-1,GCCCGGATAGCTCAGTCGGTAGAGCATCAGACTTTTAATCTGAGGGTCCGGGGTTCAAGTCCCTGTTCGGGCGCCA,Lys-TTT,0	1.460624275	2.752274327	0.274113951	0.643335337
tRF-Ser-TGA-007	GAAGCGGGTGCTCTTATTT	tRF-1	-	-	19	pre_tRNA-Ser-TGA-1-1,TGTTACACTAAAGTGTCTCCGCCTGTCGAATATTCTCGTGGCAGCGATGGCCGAGTGGTTAAGGCGTTGGACTTGAAATCCAATGGGGTCTCCCCGCGCAGGTTCGAACCCTGCTCGCTGCGGAAGCGGGTGCTCTTATTTTTTCTATTTTTTTAAATAAAC,Ser-TGA,122	1.479058178	2.787666891	0.108518876	0.470495971
tRF-Val-TAC-070	TAGCCGTAAGGCGGCTGTTTTTGCTTT	tRF-1	-	-	27	pre_tRNA-Val-TAC-1-2,AGTCTATGAATAAAGTCCCAACAATATTCTTCCTCGTAGAGGTTCCATAGTGTAGTGGTTATCACGTCTGCTTTACACGCAGAAGGTCCTGGGTTCGAGCCCCAGTGGAACCATAGCCGTAAGGCGGCTGTTTTTGCTTTTATAGGGTTTCGT,Val-TAC,113	1.484617121	2.798428953	0.115180069	0.470495971
tRF-His-GTG-005	GCCGTGATCGTATAGTGGTTAGTACTCT	tRF-5c	-	tRF-28-PW5SVP9N1503	28	tRNA-His-GTG-1-1,GCCGTGATCGTATAGTGGTTAGTACTCTGCGTTGTGGCCGCAGCAACCTCGGTTCGAATCCGAGTCACGGCACCA,His-GTG,0	1.489477756	2.807873139	0.118692871	0.470495971
tRF-Glu-TTC-027	TGACTGGACCTTTCTTT	tRF-1	-	-	17	pre_tRNA-Glu-TTC-2-2,ATGATTCAATTGGTTTAGAATTCAACGGTTACTTGTCATCTCCCACATGGTCTAGCGGTTAGGATTCCTGGTTTTCACCCAGGCGGCCCGGGTTCGACTCCCGGTGTGGGAATGACTGGACCTTTCTTTTGGAACACAGTGAAACTCGTAAA,Glu-TTC,112	1.524291037	2.876453279	0.12288611	0.470495971
tRF-Ser-TGA-005	GAAGCGGGTGCTCTTAT	tRF-1	-	-	17	pre_tRNA-Ser-TGA-1-1,TGTTACACTAAAGTGTCTCCGCCTGTCGAATATTCTCGTGGCAGCGATGGCCGAGTGGTTAAGGCGTTGGACTTGAAATCCAATGGGGTCTCCCCGCGCAGGTTCGAACCCTGCTCGCTGCGGAAGCGGGTGCTCTTATTTTTTCTATTTTTTTAAATAAAC,Ser-TGA,122	1.526748331	2.881356819	0.108320903	0.470495971
tRF-Tyr-GTA-005	TCCGGCTCGAAGGACCA	tRF-3a	-	tRF-17-884U1D2	17	tRNA-Tyr-GTA-1-1,CCTTCGATAGCTCAGTTGGTAGAGCGGAGGACTGTAGATCCTTAGGTCGCTGGTTCGAATCCGGCTCGAAGGACCA,Tyr-GTA,59;tRNA-Tyr-GTA-2-1,CCTTCGATAGCTCAGTTGGTAGAGCGGAGGACTGTAGATCCTTAGGTCGCTGGTTCGATTCCGGCTCGAAGGACCA,Tyr-GTA,59;tRNA-Tyr-GTA-5-1,CCTTCGATAGCTCAGCTGGTAGAGCGGAGGACTGTAGATCCTTAGGTCGCTGGTTCGATTCCGGCTCGAAGGACCA,Tyr-GTA,59;tRNA-Tyr-GTA-7-1,CCTTCGATAGCTCAGCTGGTAGAGCGGAGGACTGTAGATCCTTAGGTCGCTGGTTCAATTCCGGCTC…	1.532561646	2.892990621	0.079809924	0.470495971
tiRNA-Lys-CTT-003	GCCCGGCTAGCTCAGTCGGTAGAGCATGGGACTC	tiRNA-5	-	tRF-34-PSQP4PW3FJIKE5	34	tRNA-Lys-CTT-1-1,GCCCGGCTAGCTCAGTCGGTAGAGCATGGGACTCTTAATCCCAGGGTCGTGGGTTCGAGCCCCACGTTGGGCGCCA,Lys-CTT,0;tRNA-Lys-CTT-4-1,GCCCGGCTAGCTCAGTCGGTAGAGCATGGGACTCTTAATCTCAGGGTCGTGGGTTCGAGCCCCACGTTGGGCGCCA,Lys-CTT,0	1.539215364	2.906363926	0.073102624	0.464246825
tRF-Leu-AAG-007	TCCCACCGCTGCCACCA	tRF-3a	-	tRF-17-863IP52	17	tRNA-Leu-AAG-1-1,GGTAGCGTGGCCGAGCGGTCTAAGGCGCTGGATTAAGGCTCCAGTCTCTTCGGAGGCGTGGGTTCGAATCCCACCGCTGCCACCA,Leu-AAG,68;tRNA-Leu-AAG-2-1,GGTAGCGTGGCCGAGCGGTCTAAGGCGCTGGATTAAGGCTCCAGTCTCTTCGGGGGCGTGGGTTCGAATCCCACCGCTGCCACCA,Leu-AAG,68;tRNA-Leu-AAG-3-1,GGTAGCGTGGCCGAGCGGTCTAAGGCGCTGGATTAAGGCTCCAGTCTCTTCGGGGGCGTGGGTTCAAATCCCACCGCTGCCACCA,Leu-AAG,68;tRNA-Leu-AAG-4-1,GGTAGCGTGGCCGAGTGGTCTAAGACGCTGGATTAAGGCT…	1.548066597	2.924249882	0.072165285	0.464246825
tRF-Arg-ACG-017	TTCGACTTTAGTGGAAACTTT	tRF-1	-	-	21	pre_tRNA-Arg-ACG-1-1,TTTTTTTCTATAGGTATAACGCCTGTCTTCGTTCGTCAGAGGGCCAGTGGCGCAATGGATAACGCGTCTGACTACGGATCAGAAGATTCCAGGTTCGACTCCTGGCTGGCTCGTTCGACTTTAGTGGAAACTTTGAGGTTTACATAAATGCCC,Arg-ACG,113	1.55860189	2.945682403	0.116705537	0.470495971
tRF-Ser-TGA-008	GAAGCGGGTGCTCTTATTTT	tRF-1	1001	-	20	pre_tRNA-Ser-TGA-1-1,TGTTACACTAAAGTGTCTCCGCCTGTCGAATATTCTCGTGGCAGCGATGGCCGAGTGGTTAAGGCGTTGGACTTGAAATCCAATGGGGTCTCCCCGCGCAGGTTCGAACCCTGCTCGCTGCGGAAGCGGGTGCTCTTATTTTTTCTATTTTTTTAAATAAAC,Ser-TGA,122	1.563692288	2.956094291	0.092493728	0.470495971
tRF-Lys-TTT-001	CACTGTAAAGCTAAC	tRF-5a	-	-	15	chrM.tRNA8-LysTTT,CACTGTAAAGCTAACTTAGCATTAACCTTTTAAGTTAAAGATTAAGAGAACCAACACCTCTTTACAGTGACCA,Lys-TTT,0	1.608030736	3.048354603	0.125678014	0.470495971
tRF-Glu-TTC-073	TGACTGGACCTTTCTTTT	tRF-1	-	-	18	pre_tRNA-Glu-TTC-2-2,ATGATTCAATTGGTTTAGAATTCAACGGTTACTTGTCATCTCCCACATGGTCTAGCGGTTAGGATTCCTGGTTTTCACCCAGGCGGCCCGGGTTCGACTCCCGGTGTGGGAATGACTGGACCTTTCTTTTGGAACACAGTGAAACTCGTAAA,Glu-TTC,112	1.626322089	3.087249518	0.193576999	0.534478086
tRF-Pro-TGG-030	TCGTGGCTACTGTTTTT	tRF-1	-	-	17	pre_tRNA-Pro-TGG-3-2,GAGAAATTCAGAGTGATAGGAAGCACCACTCAGCTACAGTGGCTCGTTGGTCTAGGGGTATGATTCTCGCTTTGGGTGCGAGAGGTCCCGGGTTCAAATCCCGGACGAGCCCTCGTGGCTACTGTTTTTCCACCCCCTTTTGTCAACTACTG,Pro-TGG,112	1.631879632	3.099165141	0.159011598	0.506241005
tiRNA-Pro-CGG-001	GGCTCGTTGGTCTAGGGGTATGATTCTCGCTTC	tiRNA-5	-	tRF-33-6978WPRLXN4V05	33	tRNA-Pro-CGG-1-1,GGCTCGTTGGTCTAGGGGTATGATTCTCGCTTCGGGTGCGAGAGGTCCCGGGTTCAAATCCCGGACGAGCCCCCA,Pro-CGG,0;tRNA-Pro-CGG-2-1,GGCTCGTTGGTCTAGGGGTATGATTCTCGCTTCGGGTGTGAGAGGTCCCGGGTTCAAATCCCGGACGAGCCCCCA,Pro-CGG,0	1.688371723	3.222927472	0.078700674	0.470495971
tRF-His-GTG-007	GCCGTGATCGTATAGTGGTTAGTACTCTGC	tRF-5c	-	tRF-30-PW5SVP9N15WV	30	tRNA-His-GTG-1-1,GCCGTGATCGTATAGTGGTTAGTACTCTGCGTTGTGGCCGCAGCAACCTCGGTTCGAATCCGAGTCACGGCACCA,His-GTG,0	1.693079553	3.23346177	0.094090704	0.470495971
tRF-Leu-AAG-001	ATCCCACCGCTGCCACCA	tRF-3a	3001a	tRF-18-HR0VX6D2	18	tRNA-Leu-AAG-1-1,GGTAGCGTGGCCGAGCGGTCTAAGGCGCTGGATTAAGGCTCCAGTCTCTTCGGAGGCGTGGGTTCGAATCCCACCGCTGCCACCA,Leu-AAG,67;tRNA-Leu-AAG-2-1,GGTAGCGTGGCCGAGCGGTCTAAGGCGCTGGATTAAGGCTCCAGTCTCTTCGGGGGCGTGGGTTCGAATCCCACCGCTGCCACCA,Leu-AAG,67;tRNA-Leu-AAG-3-1,GGTAGCGTGGCCGAGCGGTCTAAGGCGCTGGATTAAGGCTCCAGTCTCTTCGGGGGCGTGGGTTCAAATCCCACCGCTGCCACCA,Leu-AAG,67;tRNA-Leu-AAG-4-1,GGTAGCGTGGCCGAGTGGTCTAAGACGCTGGATTAAGGCT…	1.694213526	3.236004303	0.063606044	0.456780802
tiRNA-Ala-CGC-003	GGGGATGTAGCTCAGTGGTAGAGCGCGCGCTTC	tiRNA-5	-	-	33	tRNA-Ala-CGC-3-1,GGGGATGTAGCTCAGTGGTAGAGCGCGCGCTTCGCATGTGTGAGGTCCCGGGTTCAATCCCCGGCATCTCCACCA,Ala-CGC,0	1.81591713	3.520833808	0.07439853	0.464246825
tRF-Phe-GAA-001	CCCGGGTTTCGGCACCA	tRF-3a	3023a	tRF-17-K879652	17	tRNA-Phe-GAA-1-1,GCCGAAATAGCTCAGTTGGGAGAGCGTTAGACTGAAGATCTAAAGGTCCCTGGTTCGATCCCGGGTTTCGGCACCA,Phe-GAA,59;tRNA-Phe-GAA-2-1,GCCGAAATAGCTCAGTTGGGAGAGCGTTAGACTGAAGATCTAAAGGTCCCTGGTTCAATCCCGGGTTTCGGCACCA,Phe-GAA,59;tRNA-Phe-GAA-3-1,GCCGAGATAGCTCAGTTGGGAGAGCGTTAGACTGAAGATCTAAAGGTCCCTGGTTCAATCCCGGGTTTCGGCACCA,Phe-GAA,59;tRNA-Phe-GAA-4-1,GCCGAAATAGCTCAGTTGGGAGAGCGTTAGACCGAAGATCTTAAAGGTCCCTGGTTCAATCCCGGGT…	1.826021186	3.545578863	0.048350397	0.428469163
tRF-Lys-TTT-003	GCCCGGATAGCTCAG	tRF-5a	-	-	15	tRNA-Lys-TTT-3-1,GCCCGGATAGCTCAGTCGGTAGAGCATCAGACTTTTAATCTGAGGGTCCAGGGTTCAAGTCCCTGTTCGGGCGCCA,Lys-TTT,0;tRNA-Lys-TTT-5-1,GCCCGGATAGCTCAGTCGGTAGAGCATCAGACTTTTAATCTGAGGGTCCGGGGTTCAAGTCCCTGTTCGGGCGCCA,Lys-TTT,0	1.852845899	3.612120193	0.125536484	0.470495971
tiRNA-iMet-CAT-001	AGCAGAGTGGCGCAGCGGAAGCGTGCTGGGCCC	tiRNA-5	-	tRF-33-FP18LPMBQ4NKDJ	33	tRNA-iMet-CAT-1-1,AGCAGAGTGGCGCAGCGGAAGCGTGCTGGGCCCATAACCCAGAGGTCGATGGATCGAAACCATCCTCTGCTACCA,iMet-CAT,0;tRNA-iMet-CAT-2-1,AGCAGAGTGGCGCAGCGGAAGCGTGCTGGGCCCATAACCCAGAGGTCGATGGATCTAAACCATCCTCTGCTACCA,iMet-CAT,0	1.87569467	3.66978278	0.050812048	0.428469163
tRF-Ala-AGC-047	GGGGGTGTAGCTCAGT	tRF-5a	-	-	16	tRNA-Ala-AGC-2-1,GGGGGTGTAGCTCAGTGGTAGAGCGCGTGCTTAGCATGCACGAGGCCCCGGGTTCAATCCCCGGCACCTCCACCA,Ala-AGC,0;tRNA-Ala-AGC-3-1,GGGGGTGTAGCTCAGTGGTAGAGCGCGTGCTTAGCATGTACGAGGTCCCGGGTTCAATCCCCGGCACCTCCACCA,Ala-AGC,0;tRNA-Ala-AGC-5-1,GGGGGTGTAGCTCAGTGGTAGAGCGCGTGCTTAGCATGCACGAGGCCCTGGGTTCAATCCCCAGCACCTCCACCA,Ala-AGC,0;tRNA-Ala-AGC-7-1,GGGGGTGTAGCTCAGTGGTAGAGCGCGTGCTTAGCATGCACGAGGCCCCGGGTTCAATCCCTGGCACCTCCAC…	1.928239125	3.805903876	0.344326719	0.692710071
tRF-Val-AAC-001	AACCGGGCGGAAACACCA	tRF-3a	-	tRF-18-BS68BFD2	18	tRNA-Val-AAC-1-1,GTTTCCGTAGTGTAGTGGTTATCACGTTCGCCTAACACGCGAAAGGTCCCCGGTTCGAAACCGGGCGGAAACACCA,Val-AAC,58;tRNA-Val-AAC-2-1,GTTTCCGTAGTGTAGTGGTCATCACGTTCGCCTAACACGCGAAAGGTCCCCGGTTCGAAACCGGGCGGAAACACCA,Val-AAC,58;tRNA-Val-AAC-4-1,GTTTCCGTAGTGTAGTGGTTATCACGTTCGCCTAACACGCGAAAGGTCCGCGGTTCGAAACCGGGCGGAAACACCA,Val-AAC,58;tRNA-Val-CAC-1-1,GTTTCCGTAGTGTAGTGGTTATCACGTTCGCCTCACACGCGAAAGGTCCCCGGTTCGAAACCGGGCG…	2.002372952	4.006584634	0.067251622	0.456780802
tRF-Ile-GAT-034	AGAAATATGTCTGATAAAAGAGTTACTTTGAT	tRF-5c	-	-	32	chrM.tRNA4-IleGAT,AGAAATATGTCTGATAAAAGAGTTACTTTGATAGAGTAAATAATAGGAGCTTAAACCCCCTTATTTCTACCA,Ile-GAT,0	2.082765472	4.236184638	0.190436935	0.532560693
tiRNA-Lys-CTT-001	GCCCGGCTAGCTCAGTCGGTAGAGCATGAGACCC	tiRNA-5	-	tRF-34-PSQP4PW3FJI0EJ	34	tRNA-Lys-CTT-3-1,GCCCGGCTAGCTCAGTCGGTAGAGCATGAGACCCTTAATCTCAGGGTCGTGGGTTCGAGCCCCACGTTGGGCGCCA,Lys-CTT,0	2.13196077	4.383127878	0.026829705	0.337339091
tiRNA-Leu-CAG-001	GTCAGGATGGCCGAGCGGTCTAAGGCGCTGCGTTC	tiRNA-5	-	tRF-35-SP5830MMUKLYM9	35	tRNA-Leu-CAG-1-1,GTCAGGATGGCCGAGCGGTCTAAGGCGCTGCGTTCAGGTCGCAGTCTCCCCTGGAGGCGTGGGTTCGAATCCCACTCCTGACACCA,Leu-CAG,0;tRNA-Leu-CAG-2-1,GTCAGGATGGCCGAGCGGTCTAAGGCGCTGCGTTCAGGTCGCAGTCTCCCCTGGAGGCGTGGGTTCGAATCCCACTTCTGACACCA,Leu-CAG,0	2.135254718	4.393146827	0.063106327	0.456780802
tRF-Ala-AGC-010	TCCCCGGCACCTCCACCA	tRF-3a	3020a	tRF-18-8R6546D2	18	tRNA-Ala-AGC-2-1,GGGGGTGTAGCTCAGTGGTAGAGCGCGTGCTTAGCATGCACGAGGCCCCGGGTTCAATCCCCGGCACCTCCACCA,Ala-AGC,57;tRNA-Ala-AGC-3-1,GGGGGTGTAGCTCAGTGGTAGAGCGCGTGCTTAGCATGTACGAGGTCCCGGGTTCAATCCCCGGCACCTCCACCA,Ala-AGC,57;tRNA-Ala-TGC-1-1,GGGGGTGTAGCTCAGTGGTAGAGCGCATGCTTTGCATGTATGAGGTCCCGGGTTCGATCCCCGGCACCTCCACCA,Ala-TGC,57;tRNA-Ala-TGC-6-1,GGGGGTGTAGCTCAGTGGTAGAGCACATGCTTTGCATGTGTGAGGCCCCGGGTTCGATCCCCGGCACCTC…	2.145009845	4.422952796	0.015617818	0.232036155
tRF-Gln-CTG-003	GGTTCCATGGTGTAATGGTTAGCACTCTGG	tRF-5c	-	tRF-30-R9J89O9NF5W8	30	tRNA-Gln-CTG-1-1,GGTTCCATGGTGTAATGGTTAGCACTCTGGACTCTGAATCCAGCGATCCGAGTTCAAATCTCGGTGGAACCTCCA,Gln-CTG,0;tRNA-Gln-CTG-2-1,GGTTCCATGGTGTAATGGTTAGCACTCTGGACTCTGAATCCAGCGATCCGAGTTCAAGTCTCGGTGGAACCTCCA,Gln-CTG,0;tRNA-Gln-CTG-5-1,GGTTCCATGGTGTAATGGTTAGCACTCTGGACTCTGAATCCGGTAATCCGAGTTCAAATCTCGGTGGAACCTCCA,Gln-CTG,0	2.167305022	4.491835276	0.030231741	0.342888891
tiRNA-Val-CAC-003	GTTTCCGTAGTGTAGTGGTTATCACGTTCGCCTC	tiRNA-5	-	tRF-34-79MP9P9NH57S15	34	tRNA-Val-CAC-1-1,GTTTCCGTAGTGTAGTGGTTATCACGTTCGCCTCACACGCGAAAGGTCCCCGGTTCGAAACCGGGCGGAAACACCA,Val-CAC,0;tRNA-Val-CAC-4-1,GTTTCCGTAGTGTAGTGGTTATCACGTTCGCCTCACACGCGAAAGGTCCCCGGTTCGAAACTGGGCGGAAACACCA,Val-CAC,0;tRNA-Val-CAC-5-1,GTTTCCGTAGTGTAGTGGTTATCACGTTCGCCTCACACGCGTAAAGGTCCCCGGTTCGAAACCGGGCGGAAACACCA,Val-CAC,0	2.202670753	4.603307293	0.015031623	0.232036155
tiRNA-Val-AAC-002	GTTTCCGTAGTGTAGTGGTTATCACGTTCGCCTA	tiRNA-5	-	tRF-34-79MP9P9NH57S1O	34	tRNA-Val-AAC-1-1,GTTTCCGTAGTGTAGTGGTTATCACGTTCGCCTAACACGCGAAAGGTCCCCGGTTCGAAACCGGGCGGAAACACCA,Val-AAC,0;tRNA-Val-AAC-3-1,GTTTCCGTAGTGTAGTGGTTATCACGTTCGCCTAACACGCGAAAGGTCCCTGGATCAAAACCAGGCGGAAACACCA,Val-AAC,0;tRNA-Val-AAC-4-1,GTTTCCGTAGTGTAGTGGTTATCACGTTCGCCTAACACGCGAAAGGTCCGCGGTTCGAAACCGGGCGGAAACACCA,Val-AAC,0	2.253384635	4.76800132	0.009698912	0.180802624
tRF-Tyr-GTA-131	GGTAAAATGGCTGAGTGAAGCATTGGACTGTA	tRF-5c	-	tRF-32-ROD8N0X0JYOYO	32	chrM.tRNA18-TyrGTA,GGTAAAATGGCTGAGTGAAGCATTGGACTGTAAATCTAAAGACAGGGGTTAGGCCTCTTTTTACCACCA,Tyr-GTA,0	2.317890442	4.986026126	0.031000687	0.342888891
tiRNA-Arg-CCG-001	GACCCAGTGGCCTAATGGATAAGGCATCAGCCTC	tiRNA-5	-	-	34	tRNA-Arg-CCG-2-1,GACCCAGTGGCCTAATGGATAAGGCATCAGCCTCCGGAGCTGGGGATTGTGGGTTCGAGTCCCATCTGGGTCGCCA,Arg-CCG,0	2.341763259	5.069218178	0.04383848	0.4144729
tRF-Gln-CTG-005	TCTCGGTGGAACCTCCA	tRF-3a	3004a	tRF-17-WS72092	17	tRNA-Gln-CTG-1-1,GGTTCCATGGTGTAATGGTTAGCACTCTGGACTCTGAATCCAGCGATCCGAGTTCAAATCTCGGTGGAACCTCCA,Gln-CTG,58;tRNA-Gln-CTG-2-1,GGTTCCATGGTGTAATGGTTAGCACTCTGGACTCTGAATCCAGCGATCCGAGTTCAAGTCTCGGTGGAACCTCCA,Gln-CTG,58;tRNA-Gln-CTG-3-1,GGTTCCATGGTGTAATGGTGAGCACTCTGGACTCTGAATCCAGCGATCCGAGTTCGAGTCTCGGTGGAACCTCCA,Gln-CTG,58;tRNA-Gln-CTG-4-1,GGTTCCATGGTGTAATGGTAAGCACTCTGGACTCTGAATCCAGCGATCCGAGTTCGAGTCTCGGTGGAAC…	2.354765668	5.115111429	0.008671683	0.180802624
tiRNA-Lys-CTT-005	GCCCAGCTAGCTCAGTCGGTAGAGCATGAGACTC	tiRNA-5	-	-	34	tRNA-Lys-CTT-7-1,GCCCAGCTAGCTCAGTCGGTAGAGCATGAGACTCTTAATCTCAGGGTCATGGGTTTGAGCCCCACGTTTGGTGCCA,Lys-CTT,0	2.44477808	5.444418925	0.023669768	0.321085555
tRF-Cys-GCA-004	TCCGGGTGCCCCCTCCA	tRF-3a	3003a	tRF-17-8871K92	17	tRNA-Cys-GCA-11-1,GGGGGTATAGCTTAGCGGTAGAGCATTTGACTGCAGATCAAGAGGTCCCCGGTTCAAATCCGGGTGCCCCCTCCA,Cys-GCA,58;tRNA-Cys-GCA-14-1,GGGGGTATAGCTCAGGGGTAGAGCATTTGACTGCAGATCAAGAAGTCCCCGGTTCAAATCCGGGTGCCCCCTCCA,Cys-GCA,58;tRNA-Cys-GCA-2-1,GGGGGTATAGCTCAGTGGTAGAGCATTTGACTGCAGATCAAGAGGTCCCCGGTTCAAATCCGGGTGCCCCCTCCA,Cys-GCA,58;tRNA-Cys-GCA-4-1,GGGGGTATAGCTCAGTGGTAGAGCATTTGACTGCAGATCAAGAGGTCCCTGGTTCAAATCCGGGTGCC…	2.501600623	5.663133827	0.030901229	0.342888891
tiRNA-Val-CAC-001	GCTTCTGTAGTGTAGTGGTTATCACGTTCGCCTC	tiRNA-5	-	tRF-34-Q99P9P9NH57S15	34	tRNA-Val-CAC-2-1,GCTTCTGTAGTGTAGTGGTTATCACGTTCGCCTCACACGCGAAAGGTCCCCGGTTCGAAACCGGGCAGAAGCACCA,Val-CAC,0	2.634639911	6.210200772	0.0044032	0.152644272
tRF-Val-AAC-003	ACCGGGCGGAAACACCA	tRF-3a	3008a	tRF-17-08Q2B52	17	tRNA-Val-AAC-1-1,GTTTCCGTAGTGTAGTGGTTATCACGTTCGCCTAACACGCGAAAGGTCCCCGGTTCGAAACCGGGCGGAAACACCA,Val-AAC,59;tRNA-Val-AAC-2-1,GTTTCCGTAGTGTAGTGGTCATCACGTTCGCCTAACACGCGAAAGGTCCCCGGTTCGAAACCGGGCGGAAACACCA,Val-AAC,59;tRNA-Val-AAC-4-1,GTTTCCGTAGTGTAGTGGTTATCACGTTCGCCTAACACGCGAAAGGTCCGCGGTTCGAAACCGGGCGGAAACACCA,Val-AAC,59;tRNA-Val-CAC-1-1,GTTTCCGTAGTGTAGTGGTTATCACGTTCGCCTCACACGCGAAAGGTCCCCGGTTCGAAACCGGGCG…	2.647085614	6.264006083	0.00282955	0.134915162
tiRNA-Lys-CTT-002	GCCCGGCTAGCTCAGTCGGTAGAGCATGAGACTC	tiRNA-5	-	tRF-34-PSQP4PW3FJI0E5	34	tRNA-Lys-CTT-2-1,GCCCGGCTAGCTCAGTCGGTAGAGCATGAGACTCTTAATCTCAGGGTCGTGGGTTCGAGCCCCACGTTGGGCGCCA,Lys-CTT,0	2.694417634	6.472924309	0.006762238	0.175818177
tRF-His-GTG-032	GCCGTGATCGTATAGTGGTTAGTA	tRF-5b	-	tRF-24-PW5SVP9NFB	24	tRNA-His-GTG-1-1,GCCGTGATCGTATAGTGGTTAGTACTCTGCGTTGTGGCCGCAGCAACCTCGGTTCGAATCCGAGTCACGGCACCA,His-GTG,0	2.715572942	6.568540938	0.101490038	0.470495971
tRF-Gln-CTG-034	TGGACTCTGAATCC	tRF-2	-	-	14	tRNA-Gln-CTG-1-1,GGTTCCATGGTGTAATGGTTAGCACTCTGGACTCTGAATCCAGCGATCCGAGTTCAAATCTCGGTGGAACCTCCA,Gln-CTG,27;tRNA-Gln-CTG-2-1,GGTTCCATGGTGTAATGGTTAGCACTCTGGACTCTGAATCCAGCGATCCGAGTTCAAGTCTCGGTGGAACCTCCA,Gln-CTG,27;tRNA-Gln-CTG-3-1,GGTTCCATGGTGTAATGGTGAGCACTCTGGACTCTGAATCCAGCGATCCGAGTTCGAGTCTCGGTGGAACCTCCA,Gln-CTG,27;tRNA-Gln-CTG-4-1,GGTTCCATGGTGTAATGGTAAGCACTCTGGACTCTGAATCCAGCGATCCGAGTTCGAGTCTCGGTGGAAC…	2.722944278	6.602188262	0.013673169	0.232036155
tRF-Gln-TTG-013	TCTCGGTGGGACCTCCA	tRF-3a	3005a	tRF-17-WS7K092	17	tRNA-Gln-TTG-1-1,GGTCCCATGGTGTAATGGTTAGCACTCTGGACTTTGAATCCAGCGATCCGAGTTCAAATCTCGGTGGGACCTCCA,Gln-TTG,58;tRNA-Gln-TTG-2-1,GGTCCCATGGTGTAATGGTTAGCACTCTGGACTTTGAATCCAGCAATCCGAGTTCGAATCTCGGTGGGACCTCCA,Gln-TTG,58;tRNA-Gln-TTG-3-1,GGCCCCATGGTGTAATGGTTAGCACTCTGGACTTTGAATCCAGCGATCCGAGTTCAAATCTCGGTGGGACCTCCA,Gln-TTG,58	2.79076926	6.919986676	0.003335501	0.134915162
tRF-Ala-AGC-045	GGGGGTGTAGCTCA	tRF-5a	-	-	14	tRNA-Ala-AGC-2-1,GGGGGTGTAGCTCAGTGGTAGAGCGCGTGCTTAGCATGCACGAGGCCCCGGGTTCAATCCCCGGCACCTCCACCA,Ala-AGC,0;tRNA-Ala-AGC-3-1,GGGGGTGTAGCTCAGTGGTAGAGCGCGTGCTTAGCATGTACGAGGTCCCGGGTTCAATCCCCGGCACCTCCACCA,Ala-AGC,0;tRNA-Ala-AGC-5-1,GGGGGTGTAGCTCAGTGGTAGAGCGCGTGCTTAGCATGCACGAGGCCCTGGGTTCAATCCCCAGCACCTCCACCA,Ala-AGC,0;tRNA-Ala-AGC-7-1,GGGGGTGTAGCTCAGTGGTAGAGCGCGTGCTTAGCATGCACGAGGCCCCGGGTTCAATCCCTGGCACCTCCAC…	2.861979081	7.270119513	0.096525955	0.470495971
tRF-Ala-AGC-002	CCCCGGCACCTCCACCA	tRF-3a	-	tRF-17-KSP1852	17	tRNA-Ala-AGC-2-1,GGGGGTGTAGCTCAGTGGTAGAGCGCGTGCTTAGCATGCACGAGGCCCCGGGTTCAATCCCCGGCACCTCCACCA,Ala-AGC,58;tRNA-Ala-AGC-3-1,GGGGGTGTAGCTCAGTGGTAGAGCGCGTGCTTAGCATGTACGAGGTCCCGGGTTCAATCCCCGGCACCTCCACCA,Ala-AGC,58;tRNA-Ala-TGC-1-1,GGGGGTGTAGCTCAGTGGTAGAGCGCATGCTTTGCATGTATGAGGTCCCGGGTTCGATCCCCGGCACCTCCACCA,Ala-TGC,58;tRNA-Ala-TGC-6-1,GGGGGTGTAGCTCAGTGGTAGAGCACATGCTTTGCATGTGTGAGGCCCCGGGTTCGATCCCCGGCACCTC…	2.946871927	7.710753923	0.008775058	0.180802624
tiRNA-Val-TAC-003	GGTTCCATAGTGTAGTGGTTATCACATCTGCTTT	tiRNA-5	-	-	34	tRNA-Val-TAC-3-1,GGTTCCATAGTGTAGTGGTTATCACATCTGCTTTACACGCAGAAGGTCCTGGGTTCAAGCCCCAGTGGAACCACCA,Val-TAC,0	3.000914677	8.005073655	0.009851425	0.180802624
tiRNA-His-GTG-001	GCCGTGATCGTATAGTGGTTAGTACTCTGCGTTG	tiRNA-5	-	tRF-34-PW5SVP9N15WV2P	34	tRNA-His-GTG-1-1,GCCGTGATCGTATAGTGGTTAGTACTCTGCGTTGTGGCCGCAGCAACCTCGGTTCGAATCCGAGTCACGGCACCA,His-GTG,0	3.149163167	8.871408436	0.000797141	0.134915162
tiRNA-Gln-CTG-003	GGTTCCATGGTGTAATGGTTAGCACTCTGGACTC	tiRNA-5	-	tRF-34-R9J89O9NF5W8E5	34	tRNA-Gln-CTG-1-1,GGTTCCATGGTGTAATGGTTAGCACTCTGGACTCTGAATCCAGCGATCCGAGTTCAAATCTCGGTGGAACCTCCA,Gln-CTG,0;tRNA-Gln-CTG-2-1,GGTTCCATGGTGTAATGGTTAGCACTCTGGACTCTGAATCCAGCGATCCGAGTTCAAGTCTCGGTGGAACCTCCA,Gln-CTG,0;tRNA-Gln-CTG-5-1,GGTTCCATGGTGTAATGGTTAGCACTCTGGACTCTGAATCCGGTAATCCGAGTTCAAATCTCGGTGGAACCTCCA,Gln-CTG,0	3.918419895	15.12035278	0.001802635	0.134915162
