# Supplementary material for: Differential Expression Profiles and Function Prediction of Transfer RNA-Derived Fragments in High-Grade Serous Ovarian Cancer
Source: Biomed Res Int. 2021 Mar 30;2021:5594081. doi: 10.1155/2021/5594081 (PMC8028742; doi:10.1155/2021/5594081)
Supplement: Supplementary 2 — Table S2: GO and KEGG analyses of the target mRNAs regulated by the six upregulated candidate tRFs and tiRNAs. [file 5594081.f2.txt]

	Table S2. GO and KEGG analyses of the target mRNAs regulated by the six up regulated candidate tRF & tiRNAs
GO.ID	Term	Ontology	Count	Pop.Hits	List.Total	Pop.Total	Fold.Enrichment	Pvalue	FDR	Enrichment.Score	Gene.Ratio	GENES
GO:0009312	oligosaccharide biosynthetic process	Biological process	11	40	872	17653	5.567173165	2.48E-06	0.016773341	5.605519799	0.012614679	GALNT6//GALNTL5//FUT3//GALNT8//ST6GALNAC6//MGAT2//GALNTL6//GALNT10//ST3GAL2//ST3GAL4//ST6GALNAC5//
GO:0005975	carbohydrate metabolic process	Biological process	55	624	872	17653	1.784350373	2.28E-05	0.049670887	4.642056965	0.063073394	G6PC//PRKAG2//PPP1CC//PGM2L1//INPP5K//PYGB//STBD1//NISCH//IGF2//IGFBP5//INS//NPY1R//PPARGC1A//GK5//SLC25A10//GCK//ENO4//IDH2//NUPL2//NUP98//NDC1//OGT//ST6GALNAC2//ST6GALNAC4//ST6GALNAC6//MGAT2//ST3GAL2//ST3GAL4//ST6GALNAC5//GALNT6//GALNTL5//FUT3//GALNT8//GALNTL6//GALNT10//C1QTNF1//EXT1//CYB5A//B3GNT5//FUT5//FUT6//SIK1//IGF1//MYOG//SIRT6//UGT2A1//B3GAT2//GPD1L//GBGT1//ST8SIA5//GLT6D1//LDHC//SIAE//…
GO:0070085	glycosylation	Biological process	30	274	872	17653	2.21652548	3.86E-05	0.049670887	4.41316354	0.03440367	ST6GALNAC2//B3GAT2//EXT1//FUT3//FUT5//FUT6//GBGT1//ST8SIA5//ST3GAL2//ST3GAL4//B3GNT5//MGAT2//MAGT1//NUS1//GALNT6//TET2//GALNT10//OGT//GCNT3//GALNTL5//GALNT8//ST6GALNAC4//GALNTL6//MUC6//OST4//NUDT14//ST6GALNAC6//ST6GALNAC5//GLT6D1//IL15//
GO:0097503	sialylation	Biological process	7	21	872	17653	6.748088685	4.43E-05	0.049670887	4.353913588	0.008027523	ST6GALNAC2//ST3GAL2//ST3GAL4//ST6GALNAC4//ST8SIA5//ST6GALNAC6//ST6GALNAC5//
GO:0006486	protein glycosylation	Biological process	29	265	872	17653	2.215410248	5.22E-05	0.049670887	4.282588967	0.033256881	MGAT2//MAGT1//NUS1//ST6GALNAC2//GALNT6//TET2//GALNT10//B3GNT5//OGT//GCNT3//GALNTL5//GALNT8//ST6GALNAC4//GALNTL6//MUC6//ST3GAL2//ST3GAL4//OST4//NUDT14//ST6GALNAC6//ST6GALNAC5//IL15//B3GAT2//EXT1//FUT3//FUT5//FUT6//GBGT1//ST8SIA5//
GO:0043413	macromolecule glycosylation	Biological process	29	265	872	17653	2.215410248	5.22E-05	0.049670887	4.282588967	0.033256881	ST6GALNAC2//B3GAT2//EXT1//FUT3//FUT5//FUT6//GBGT1//ST8SIA5//ST3GAL2//ST3GAL4//B3GNT5//MGAT2//MAGT1//NUS1//GALNT6//TET2//GALNT10//OGT//GCNT3//GALNTL5//GALNT8//ST6GALNAC4//GALNTL6//MUC6//OST4//NUDT14//ST6GALNAC6//ST6GALNAC5//IL15//
GO:0018279	protein N-linked glycosylation via asparagine	Biological process	10	45	872	17653	4.49872579	5.41E-05	0.049670887	4.266790014	0.01146789	OST4//ST6GALNAC2//NUDT14//ST6GALNAC4//ST6GALNAC6//MGAT2//ST3GAL2//ST3GAL4//ST6GALNAC5//MAGT1//
GO:0016266	O-glycan processing	Biological process	12	64	872	17653	3.795799885	5.98E-05	0.049670887	4.223387458	0.013761468	ST6GALNAC2//GALNT6//GALNTL5//GALNT8//ST6GALNAC4//GALNTL6//MUC6//GALNT10//ST3GAL2//ST3GAL4//B3GNT5//GCNT3//
GO:0018196	peptidyl-asparagine modification	Biological process	10	46	872	17653	4.400927403	6.61E-05	0.049670887	4.179794964	0.01146789	OST4//ST6GALNAC2//NUDT14//ST6GALNAC4//ST6GALNAC6//MGAT2//ST3GAL2//ST3GAL4//ST6GALNAC5//MAGT1//
GO:0009101	glycoprotein biosynthetic process	Biological process	34	342	872	17653	2.012587853	8.69E-05	0.058741447	4.061194748	0.038990826	ST6GALNAC2//B3GAT2//EXT1//FUT3//FUT5//FUT6//GBGT1//ST8SIA5//ST3GAL2//ST3GAL4//B3GNT5//MGAT2//MAGT1//NUS1//GALNT6//TET2//GALNT10//OGT//GCNT3//IGF1//CCL21//XYLT1//GALNTL5//GALNT8//ST6GALNAC4//GALNTL6//MUC6//OST4//NUDT14//ST6GALNAC6//ST6GALNAC5//CHSY1//CHPF//IL15//
GO:0009311	oligosaccharide metabolic process	Biological process	13	79	872	17653	3.33133492	0.000121894	0.065840934	3.914018338	0.014908257	GALNT6//GALNTL5//FUT3//GALNT8//ST6GALNAC6//MGAT2//GALNTL6//GALNT10//ST3GAL2//ST3GAL4//ST6GALNAC5//ST6GALNAC2//ST6GALNAC4//
GO:0046434	organophosphate catabolic process	Biological process	25	224	872	17653	2.259404694	0.000122642	0.065840934	3.911359966	0.028669725	GCK//ENO4//NUPL2//NUP98//PRKAG2//NDC1//OGT//NT5C1A//SAMHD1//SMPD1//ABHD6//LDLR//APOC1//RAPGEF3//PPARGC1A//MYOG//SIRT6//IGF1//INS//GPD1L//GDE1//INPP5K//PGM2L1//NUDT4//PON1//
GO:1903578	regulation of ATP metabolic process	Biological process	14	90	872	17653	3.149108053	0.000126561	0.065840934	3.897700054	0.016055046	SLC25A23//NUPL2//GCK//NUP98//PRKAG2//NDC1//OGT//PPARGC1A//MYOG//SIRT6//IGF1//INS//TSPO//PID1//
GO:0002097	tRNA wobble base modification	Biological process	6	18	872	17653	6.748088685	0.000158821	0.076517816	3.799092886	0.006880734	ELP5//ELP4//MOCS3//CTU2//URM1//ALKBH1//
GO:0030811	regulation of nucleotide catabolic process	Biological process	12	71	872	17653	3.421566094	0.000169713	0.076517816	3.77028556	0.013761468	NUPL2//GCK//NUP98//PRKAG2//NDC1//OGT//RAPGEF3//PPARGC1A//MYOG//SIRT6//IGF1//INS//
GO:0034472	snRNA 3'-end processing	Biological process	7	26	872	17653	5.450379323	0.00020164	0.085230904	3.695422312	0.008027523	CT45A7//CT45A9//CT45A8//INTS6L//CT45A6//CT45A1//SAGE1//
GO:2001169	regulation of ATP biosynthetic process	Biological process	12	75	872	17653	3.239082569	0.000288988	0.112258107	3.539119757	0.013761468	NUPL2//GCK//NUP98//PRKAG2//NDC1//OGT//PPARGC1A//MYOG//SIRT6//IGF1//INS//PID1//
GO:0072525	pyridine-containing compound biosynthetic process	Biological process	17	133	872	17653	2.587612954	0.00029878	0.112258107	3.524649167	0.019495413	GCK//ENO4//NUPL2//NUP98//PRKAG2//NDC1//OGT//IDH2//PNPO//NMRK1//PARP16//PPARGC1A//MYOG//SIRT6//IGF1//INS//PGM2L1//
GO:1901137	carbohydrate derivative biosynthetic process	Biological process	61	787	872	17653	1.569123544	0.000323408	0.11511623	3.490249226	0.069954128	ST6GALNAC6//EXT1//XYLT1//GCK//ENO4//NUPL2//NUP98//PRKAG2//NDC1//OGT//ADM//PPAT//SHMT1//ST6GALNAC2//B3GAT2//FUT3//FUT5//FUT6//GBGT1//ST8SIA5//ST3GAL2//ST3GAL4//B3GNT5//MGAT2//MAGT1//NUS1//GALNT6//TET2//GALNT10//GCNT3//ST6GALNAC5//LDHC//ATP5F1B//ATP5PF//ADRA1D//GABBR2//GLT6D1//GMPPB//SLC2A4//IGF1//CCL21//PANK4//GALNTL5//GALNT8//ST6GALNAC4//GALNTL6//MUC6//OST4//NUDT14//CHSY1//CHPF//RAMP3//PUDP//PPAR…
GO:0002098	tRNA wobble uridine modification	Biological process	5	14	872	17653	7.23009502	0.000400519	0.131274028	3.397376591	0.005733945	MOCS3//CTU2//ELP5//ELP4//URM1//
GO:0006110	regulation of glycolytic process	Biological process	11	67	872	17653	3.323685472	0.000407623	0.131274028	3.38974128	0.012614679	PPARGC1A//MYOG//SIRT6//IGF1//INS//NUPL2//GCK//NUP98//PRKAG2//NDC1//OGT//
GO:0009144	purine nucleoside triphosphate metabolic process	Biological process	30	316	872	17653	1.921923993	0.000485408	0.149218688	3.31389349	0.03440367	SLC25A23//GCK//ENO4//NUPL2//NUP98//PRKAG2//NDC1//OGT//NDUFA3//NDUFC2//UQCR10//COX6B1//SAMHD1//LDHC//ATP5F1B//ATP5PF//MOCS3//MOCOS//COA6//PPARGC1A//MYOG//SIRT6//IGF1//INS//CLPX//HSPA8//RHOQ//PGM2L1//TSPO//PID1//
GO:0006643	membrane lipid metabolic process	Biological process	23	221	872	17653	2.106869318	0.00061428	0.17008602	3.211633869	0.026376147	ST6GALNAC6//ST6GALNAC4//SERINC1//SGPL1//FUT3//FUT5//FUT6//HTRA2//GALC//SMPD1//SAMD8//SGMS2//ST8SIA5//ST6GALNAC5//GBGT1//GLT6D1//ST3GAL2//ST3GAL4//B3GNT5//PRKD3//ELOVL7//CERS5//VAPB//
GO:0016051	carbohydrate biosynthetic process	Biological process	23	221	872	17653	2.106869318	0.00061428	0.17008602	3.211633869	0.026376147	PGM2L1//INPP5K//PPARGC1A//SLC25A10//G6PC//GALNT6//GALNTL5//FUT3//GALNT8//ST6GALNAC6//MGAT2//GALNTL6//GALNT10//ST3GAL2//ST3GAL4//ST6GALNAC5//EXT1//B3GNT5//SIK1//GCK//INS//IGF1//IGF2//
GO:0006754	ATP biosynthetic process	Biological process	17	142	872	17653	2.423609316	0.000645036	0.17008602	3.190415767	0.019495413	GCK//ENO4//NUPL2//NUP98//PRKAG2//NDC1//OGT//ATP5F1B//ATP5PF//PPARGC1A//MYOG//SIRT6//IGF1//INS//PGM2L1//PID1//LDHC//
GO:0019359	nicotinamide nucleotide biosynthetic process	Biological process	16	130	872	17653	2.491601976	0.000679036	0.17008602	3.168107005	0.018348624	GCK//ENO4//NUPL2//NUP98//PRKAG2//NDC1//OGT//IDH2//NMRK1//PARP16//PPARGC1A//MYOG//SIRT6//IGF1//INS//PGM2L1//
GO:0019363	pyridine nucleotide biosynthetic process	Biological process	16	130	872	17653	2.491601976	0.000679036	0.17008602	3.168107005	0.018348624	GCK//ENO4//NUPL2//NUP98//PRKAG2//NDC1//OGT//IDH2//NMRK1//PARP16//PPARGC1A//MYOG//SIRT6//IGF1//INS//PGM2L1//
GO:0009205	purine ribonucleoside triphosphate metabolic process	Biological process	29	309	872	17653	1.8999473	0.000719251	0.173724812	3.143119506	0.033256881	SLC25A23//GCK//ENO4//NUPL2//NUP98//PRKAG2//NDC1//OGT//NDUFA3//NDUFC2//UQCR10//COX6B1//LDHC//ATP5F1B//ATP5PF//MOCS3//MOCOS//COA6//PPARGC1A//MYOG//SIRT6//IGF1//INS//CLPX//HSPA8//RHOQ//PGM2L1//TSPO//PID1//
GO:0006493	protein O-linked glycosylation	Biological process	15	121	872	17653	2.509619759	0.000915684	0.197336792	3.038254376	0.017201835	ST6GALNAC2//GALNT6//GALNTL5//GALNT8//ST6GALNAC4//GALNTL6//MUC6//GALNT10//ST3GAL2//ST3GAL4//B3GNT5//GCNT3//IL15//TET2//OGT//
GO:0009199	ribonucleoside triphosphate metabolic process	Biological process	29	315	872	17653	1.863757827	0.000974246	0.197336792	3.011331287	0.033256881	SLC25A23//GCK//ENO4//NUPL2//NUP98//PRKAG2//NDC1//OGT//NDUFA3//NDUFC2//UQCR10//COX6B1//LDHC//ATP5F1B//ATP5PF//MOCS3//MOCOS//COA6//PPARGC1A//MYOG//SIRT6//IGF1//INS//CLPX//HSPA8//RHOQ//PGM2L1//TSPO//PID1//
GO:0030259	lipid glycosylation	Biological process	4	10	872	17653	8.097706422	0.000977281	0.197336792	3.009980632	0.004587156	GBGT1//GLT6D1//ST3GAL2//ST3GAL4//
GO:0072524	pyridine-containing compound metabolic process	Biological process	19	175	872	17653	2.197948886	0.001070778	0.197336792	2.97030042	0.021788991	GCK//ENO4//NUPL2//NUP98//PRKAG2//NDC1//OGT//GPD1L//IDH2//PNPO//NMRK1//PARP16//PPARGC1A//MYOG//SIRT6//IGF1//INS//PGM2L1//KCNAB2//
GO:0043470	regulation of carbohydrate catabolic process	Biological process	11	75	872	17653	2.969159021	0.00108569	0.197336792	2.964294205	0.012614679	NUPL2//GCK//NUP98//PRKAG2//NDC1//OGT//INS//PPARGC1A//MYOG//SIRT6//IGF1//
GO:0046339	diacylglycerol metabolic process	Biological process	5	17	872	17653	5.954195899	0.001093771	0.197336792	2.961073734	0.005733945	LIPE//GPAT4//DGKK//DGKA//DGKZ//
GO:0006096	glycolytic process	Biological process	13	99	872	17653	2.658337967	0.001153069	0.197336792	2.938144527	0.014908257	NUPL2//GCK//NUP98//PRKAG2//NDC1//OGT//PPARGC1A//MYOG//SIRT6//IGF1//INS//PGM2L1//ENO4//
GO:0044264	cellular polysaccharide metabolic process	Biological process	13	99	872	17653	2.658337967	0.001153069	0.197336792	2.938144527	0.014908257	G6PC//PRKAG2//PPP1CC//PGM2L1//INPP5K//PYGB//STBD1//EXT1//B3GNT5//GCK//IGF1//IGF2//INS//
GO:0005977	glycogen metabolic process	Biological process	11	76	872	17653	2.93009114	0.001213912	0.197336792	2.91581269	0.012614679	PGM2L1//INPP5K//G6PC//PYGB//STBD1//GCK//IGF1//IGF2//INS//PRKAG2//PPP1CC//
GO:0050804	modulation of chemical synaptic transmission	Biological process	30	335	872	17653	1.812919348	0.001248017	0.197336792	2.903779515	0.03440367	STX1B//UNC13A//NAPA//SYT4//RGS14//CNTNAP4//NISCH//KIF5B//GRIN2B//INS//P2RX3//PPP3CB//NCDN//ARC//RAB8A//CAMK2B//SHISA7//PPFIA3//GRM6//ADRA1D//CACNG3//ABHD6//ABAT//IGSF9B//CHRNA7//CRTC1//KCNB1//SEPT5//GRIA3//PPP1R9B//
GO:0099177	regulation of trans-synaptic signaling	Biological process	30	335	872	17653	1.812919348	0.001248017	0.197336792	2.903779515	0.03440367	STX1B//UNC13A//NAPA//SYT4//RGS14//CNTNAP4//NISCH//KIF5B//GRIN2B//INS//P2RX3//PPP3CB//NCDN//ARC//RAB8A//CAMK2B//SHISA7//PPFIA3//GRIA3//PPP1R9B//GRM6//ADRA1D//CACNG3//ABHD6//ABAT//IGSF9B//CHRNA7//CRTC1//KCNB1//SEPT5//
GO:0006757	ATP generation from ADP	Biological process	13	100	872	17653	2.631754587	0.001266793	0.197336792	2.897294427	0.014908257	GCK//ENO4//NUPL2//NUP98//PRKAG2//NDC1//OGT//PPARGC1A//MYOG//SIRT6//IGF1//INS//PGM2L1//
GO:0006073	cellular glucan metabolic process	Biological process	11	77	872	17653	2.892038008	0.00135433	0.197336792	2.868275575	0.012614679	G6PC//PRKAG2//PPP1CC//PGM2L1//INPP5K//PYGB//STBD1//GCK//IGF1//IGF2//INS//
GO:0044042	glucan metabolic process	Biological process	11	77	872	17653	2.892038008	0.00135433	0.197336792	2.868275575	0.012614679	G6PC//PRKAG2//PPP1CC//PGM2L1//INPP5K//PYGB//STBD1//GCK//IGF1//IGF2//INS//
GO:0009127	purine nucleoside monophosphate biosynthetic process	Biological process	18	165	872	17653	2.208465388	0.001356162	0.197336792	2.867688466	0.020642202	GCK//ENO4//NUPL2//NUP98//PRKAG2//NDC1//OGT//PPAT//LDHC//ATP5F1B//ATP5PF//PPARGC1A//MYOG//SIRT6//IGF1//INS//PGM2L1//PID1//
GO:0009168	purine ribonucleoside monophosphate biosynthetic process	Biological process	18	165	872	17653	2.208465388	0.001356162	0.197336792	2.867688466	0.020642202	GCK//ENO4//NUPL2//NUP98//PRKAG2//NDC1//OGT//PPAT//LDHC//ATP5F1B//ATP5PF//PPARGC1A//MYOG//SIRT6//IGF1//INS//PGM2L1//PID1//
GO:0009100	glycoprotein metabolic process	Biological process	35	413	872	17653	1.715615767	0.001358224	0.197336792	2.867028518	0.040137615	ST6GALNAC2//B3GAT2//EXT1//FUT3//FUT5//FUT6//GBGT1//ST8SIA5//ST3GAL2//ST3GAL4//B3GNT5//MGAT2//MAGT1//NUS1//GALNT6//TET2//GALNT10//OGT//GCNT3//ADAMTS9//IGF1//CCL21//XYLT1//GALNTL5//GALNT8//ST6GALNAC4//GALNTL6//MUC6//OST4//NUDT14//ST6GALNAC6//ST6GALNAC5//CHSY1//CHPF//IL15//
GO:0009141	nucleoside triphosphate metabolic process	Biological process	30	337	872	17653	1.802160183	0.001369822	0.197336792	2.863335772	0.03440367	SLC25A23//GCK//ENO4//NUPL2//NUP98//PRKAG2//NDC1//OGT//NDUFA3//NDUFC2//UQCR10//COX6B1//SAMHD1//LDHC//ATP5F1B//ATP5PF//MOCS3//MOCOS//COA6//PPARGC1A//MYOG//SIRT6//IGF1//INS//CLPX//HSPA8//RHOQ//PGM2L1//TSPO//PID1//
GO:0016180	snRNA processing	Biological process	7	35	872	17653	4.048853211	0.001398696	0.197336792	2.854276739	0.008027523	CT45A7//CT45A9//CT45A8//INTS6L//CT45A6//CT45A1//SAGE1//
GO:0016052	carbohydrate catabolic process	Biological process	19	179	872	17653	2.14883271	0.001400586	0.197336792	2.853690086	0.021788991	G6PC//PGM2L1//PYGB//STBD1//GCK//ENO4//NUPL2//NUP98//PRKAG2//NDC1//OGT//GK5//FUT5//FUT6//INS//PPARGC1A//MYOG//SIRT6//IGF1//
GO:0046034	ATP metabolic process	Biological process	26	279	872	17653	1.886562428	0.001464198	0.199397924	2.834400269	0.029816514	SLC25A23//GCK//ENO4//NUPL2//NUP98//PRKAG2//NDC1//OGT//NDUFA3//NDUFC2//UQCR10//COX6B1//LDHC//ATP5F1B//ATP5PF//COA6//PPARGC1A//MYOG//SIRT6//IGF1//INS//PGM2L1//TSPO//PID1//CLPX//HSPA8//
GO:0009206	purine ribonucleoside triphosphate biosynthetic process	Biological process	17	153	872	17653	2.249362895	0.001491184	0.199397924	2.826468619	0.019495413	GCK//ENO4//NUPL2//NUP98//PRKAG2//NDC1//OGT//LDHC//ATP5F1B//ATP5PF//PPARGC1A//MYOG//SIRT6//IGF1//INS//PGM2L1//PID1//
GO:0009126	purine nucleoside monophosphate metabolic process	Biological process	29	324	872	17653	1.811986777	0.001503666	0.199397924	2.822848579	0.033256881	SLC25A23//GCK//ENO4//NUPL2//NUP98//PRKAG2//NDC1//OGT//NDUFA3//NDUFC2//UQCR10//COX6B1//PPAT//LDHC//ATP5F1B//ATP5PF//NT5C1A//COA6//PPARGC1A//MYOG//SIRT6//IGF1//INS//CLPX//HSPA8//PGM2L1//NUDT4//TSPO//PID1//
GO:0006112	energy reserve metabolic process	Biological process	12	90	872	17653	2.699235474	0.001541254	0.200451904	2.812125858	0.013761468	G6PC//PRKAG2//PPP1CC//PGM2L1//INPP5K//PYGB//STBD1//GCK//IGF1//IGF2//INS//PID1//
GO:0009145	purine nucleoside triphosphate biosynthetic process	Biological process	17	154	872	17653	2.234756642	0.001601142	0.204311774	2.795570124	0.019495413	GCK//ENO4//NUPL2//NUP98//PRKAG2//NDC1//OGT//LDHC//ATP5F1B//ATP5PF//PPARGC1A//MYOG//SIRT6//IGF1//INS//PGM2L1//PID1//
GO:0042866	pyruvate biosynthetic process	Biological process	13	103	872	17653	2.555101541	0.001665333	0.208567556	2.778498876	0.014908257	GCK//ENO4//NUPL2//NUP98//PRKAG2//NDC1//OGT//PPARGC1A//MYOG//SIRT6//IGF1//INS//PGM2L1//
GO:0022008	neurogenesis	Biological process	101	1536	872	17653	1.331165932	0.001721023	0.211623239	2.764213341	0.115825688	ITGA3//MATN2//ASTN1//ELP3//USP9X//ALKBH1//SLITRK5//ANK3//MAP1A//RAB8A//NEFH//AMIGO1//ARX//DOK1//EFNA5//EXT1//ARHGAP35//KIF5B//LMX1A//UNC5C//ALCAM//RNF165//TSPO//RBPJ//DICER1//DAB2IP//LTK//CAMK2B//CBFA2T2//STX1B//RTN4RL1//FKBP4//RAP1GAP2//DENND5A//LAMC3//EIF2B1//TRAPPC4//HOXC10//LBX1//MDGA2//GIGYF2//LHX5//ZEB2//CEND1//METTL14//ADARB1//EMX2//ADNP2//NGRN//PPP1CC//WNT7B//WNT8B//FZD8//RUNX2//NAPA//SEM…
GO:0019362	pyridine nucleotide metabolic process	Biological process	18	170	872	17653	2.143510523	0.001899587	0.225384357	2.721340761	0.020642202	GCK//ENO4//NUPL2//NUP98//PRKAG2//NDC1//OGT//GPD1L//IDH2//NMRK1//PARP16//PPARGC1A//MYOG//SIRT6//IGF1//INS//PGM2L1//KCNAB2//
GO:0046496	nicotinamide nucleotide metabolic process	Biological process	18	170	872	17653	2.143510523	0.001899587	0.225384357	2.721340761	0.020642202	GCK//ENO4//NUPL2//NUP98//PRKAG2//NDC1//OGT//GPD1L//IDH2//NMRK1//PARP16//PPARGC1A//MYOG//SIRT6//IGF1//INS//PGM2L1//KCNAB2//
GO:0010677	negative regulation of cellular carbohydrate metabolic process	Biological process	7	37	872	17653	3.829996281	0.001965419	0.227502945	2.706544778	0.008027523	INPP5K//SIK1//GCK//INS//PPARGC1A//MYOG//SIRT6//
GO:0046031	ADP metabolic process	Biological process	13	105	872	17653	2.50643294	0.001984722	0.227502945	2.702300353	0.014908257	GCK//ENO4//NUPL2//NUP98//PRKAG2//NDC1//OGT//PPARGC1A//MYOG//SIRT6//IGF1//INS//PGM2L1//
GO:0046467	membrane lipid biosynthetic process	Biological process	16	145	872	17653	2.233850047	0.002176315	0.245306997	2.662278201	0.018348624	ST6GALNAC6//SAMD8//SGMS2//ST8SIA5//ST6GALNAC5//GBGT1//GLT6D1//ST3GAL2//ST3GAL4//B3GNT5//PRKD3//ELOVL7//SGPL1//CERS5//VAPB//SMPD1//
GO:0006812	cation transport	Biological process	76	1109	872	17653	1.387343751	0.002253307	0.246392914	2.647179674	0.087155963	SIK1//ORAI2//CASQ2//ACTN2//KCNJ13//KCNK1//KCNK16//KCNK6//SLC13A5//SCN8A//SLC10A2//SLC12A1//SLC4A4//SLC13A2//RAMP3//CACNG3//CHRNA7//CACHD1//CACNG6//ATOX1//FKBP4//TFR2//BHLHA15//SLC25A23//SLC12A7//P2RX3//GPD1L//ANK3//METTL21C//ADRA1D//SYT4//MAGT1//MMGT1//RHBG//SLC22A1//SERINC1//SLC6A3//SLC25A20//ATP6AP1//ACTN4//ABAT//HCN4//HCN2//ATP5F1B//ATP5PF//GCK//KIF5B//RASA3//CCL21//XCL1//BEST1//CAMK2B//INPP5K…
GO:0009201	ribonucleoside triphosphate biosynthetic process	Biological process	17	159	872	17653	2.164481276	0.002258814	0.246392914	2.646119485	0.019495413	GCK//ENO4//NUPL2//NUP98//PRKAG2//NDC1//OGT//LDHC//ATP5F1B//ATP5PF//PPARGC1A//MYOG//SIRT6//IGF1//INS//PGM2L1//PID1//
GO:0010256	endomembrane system organization	Biological process	35	427	872	17653	1.65936607	0.002376058	0.255067933	2.624142976	0.040137615	TBC1D20//MYOF//ANK3//TMCC1//CCDC47//ATL2//VAPB//TANGO2//BHLHA15//PLEKHM2//COG4//TMED5//PI4K2A//ATP8B2//PLEKHF1//USP8//NUPL2//NUP98//NDC1//PLSCR1//CLU//SRGN//VPS37B//VPS25//TRAM2//FASLG//SYNGR2//SYT4//ZNF385A//TOR1AIP1//WRB//EHD3//RAB3GAP2//STX2//RAB7A//
GO:0018243	protein O-linked glycosylation via threonine	Biological process	5	20	872	17653	5.061066514	0.002422433	0.255983065	2.615748179	0.005733945	GALNT6//GALNTL5//GALNT8//GALNTL6//GALNT10//
GO:0043467	regulation of generation of precursor metabolites and energy	Biological process	14	121	872	17653	2.342311775	0.00258745	0.268377126	2.587128048	0.016055046	SLC25A23//INPP5K//NUPL2//GCK//NUP98//PRKAG2//NDC1//OGT//IGF1//IGF2//INS//PPARGC1A//MYOG//SIRT6//
GO:0009124	nucleoside monophosphate biosynthetic process	Biological process	19	189	872	17653	2.035137857	0.002621461	0.268377126	2.581456541	0.021788991	GCK//ENO4//NUPL2//NUP98//PRKAG2//NDC1//OGT//PPAT//SHMT1//LDHC//ATP5F1B//ATP5PF//PPARGC1A//MYOG//SIRT6//IGF1//INS//PGM2L1//PID1//
GO:0009123	nucleoside monophosphate metabolic process	Biological process	30	352	872	17653	1.725363584	0.002658771	0.268377126	2.575319086	0.03440367	SLC25A23//GCK//ENO4//NUPL2//NUP98//PRKAG2//NDC1//OGT//NDUFA3//NDUFC2//UQCR10//COX6B1//PPAT//SHMT1//LDHC//ATP5F1B//ATP5PF//NT5C1A//COA6//PPARGC1A//MYOG//SIRT6//IGF1//INS//CLPX//HSPA8//PGM2L1//NUDT4//TSPO//PID1//
GO:0009167	purine ribonucleoside monophosphate metabolic process	Biological process	28	323	872	17653	1.754920896	0.002852354	0.279860347	2.54479661	0.032110092	SLC25A23//GCK//ENO4//NUPL2//NUP98//PRKAG2//NDC1//OGT//NDUFA3//NDUFC2//UQCR10//COX6B1//PPAT//LDHC//ATP5F1B//ATP5PF//COA6//PPARGC1A//MYOG//SIRT6//IGF1//INS//CLPX//HSPA8//PGM2L1//NUDT4//TSPO//PID1//
GO:1905475	regulation of protein localization to membrane	Biological process	17	163	872	17653	2.111365171	0.00293536	0.279860347	2.532338576	0.019495413	MTCL1//ANK3//KCNB1//PAK1//TCAF1//INPP5K//INS//LRRC15//RHOQ//PID1//RAMP3//STAC3//ARHGEF16//ITGA3//KIF5B//VIL1//SHISA7//
GO:0018242	protein O-linked glycosylation via serine	Biological process	5	21	872	17653	4.820063346	0.003051715	0.279860347	2.515455967	0.005733945	GALNT6//GALNTL5//GALNT8//GALNTL6//GALNT10//
GO:1903579	negative regulation of ATP metabolic process	Biological process	5	21	872	17653	4.820063346	0.003051715	0.279860347	2.515455967	0.005733945	PPARGC1A//MYOG//SIRT6//PID1//TSPO//
GO:0006665	sphingolipid metabolic process	Biological process	17	164	872	17653	2.098490994	0.003128524	0.279860347	2.504660481	0.019495413	ST6GALNAC6//FUT3//FUT5//FUT6//HTRA2//SGPL1//GALC//SMPD1//SAMD8//SGMS2//ST8SIA5//ST6GALNAC5//PRKD3//ELOVL7//CERS5//VAPB//SERINC1//
GO:0043628	ncRNA 3'-end processing	Biological process	7	40	872	17653	3.54274656	0.003130269	0.279860347	2.504418378	0.008027523	CT45A7//CT45A9//CT45A8//INTS6L//CT45A6//CT45A1//SAGE1//
GO:0045912	negative regulation of carbohydrate metabolic process	Biological process	7	40	872	17653	3.54274656	0.003130269	0.279860347	2.504418378	0.008027523	INPP5K//SIK1//GCK//INS//PPARGC1A//MYOG//SIRT6//
GO:0071364	cellular response to epidermal growth factor stimulus	Biological process	7	40	872	17653	3.54274656	0.003130269	0.279860347	2.504418378	0.008027523	DAB2IP//EEF1A1//INPP5K//GAREM1//ZFP36L2//VIL1//BECN1//
GO:0009156	ribonucleoside monophosphate biosynthetic process	Biological process	18	178	872	17653	2.047172972	0.003144963	0.279860347	2.502384426	0.020642202	GCK//ENO4//NUPL2//NUP98//PRKAG2//NDC1//OGT//PPAT//LDHC//ATP5F1B//ATP5PF//PPARGC1A//MYOG//SIRT6//IGF1//INS//PGM2L1//PID1//
GO:0055085	transmembrane transport	Biological process	100	1550	872	17653	1.306081681	0.00324263	0.282484617	2.489102601	0.114678899	SLC16A10//BHLHA15//SLC25A23//PRKAG2//PRKAB2//SLC25A20//SLC22A1//SLC12A7//KCNJ13//SLC12A1//TCAF1//INPP5K//METTL21C//CASQ2//ATP6AP1//RHOQ//IGF1//INS//ACTN4//CHRNA7//CHRNB3//CLCN2//GRIA3//P2RX3//ATP8B2//BEST1//BSND//CHRFAM7A//ATP2C2//HCN4//KCNB1//CLIC6//CACNG6//HCN2//SCN8A//KCNK16//KCNK6//ATOX1//SLC25A10//SLC13A5//KCNK1//ATP5F1B//ATP5PF//SLC2A4//SIRT6//RASA3//CCL21//XCL1//KCNE3//CLU//HSPA8//CACNG3//…
GO:0005976	polysaccharide metabolic process	Biological process	13	111	872	17653	2.370950079	0.003257992	0.282484617	2.487049982	0.014908257	G6PC//PRKAG2//PPP1CC//PGM2L1//INPP5K//PYGB//STBD1//EXT1//B3GNT5//GCK//IGF1//IGF2//INS//
GO:1900542	regulation of purine nucleotide metabolic process	Biological process	19	194	872	17653	1.982685851	0.003508055	0.299814579	2.454933607	0.021788991	SLC25A23//NUPL2//GCK//NUP98//PRKAG2//NDC1//OGT//ADRA1D//GABBR2//RAMP3//ADM//RAPGEF3//PPARGC1A//MYOG//SIRT6//IGF1//INS//TSPO//PID1//
GO:0009166	nucleotide catabolic process	Biological process	17	166	872	17653	2.073207969	0.003546528	0.299814579	2.450196654	0.019495413	GCK//ENO4//NUPL2//NUP98//PRKAG2//NDC1//OGT//NT5C1A//SAMHD1//RAPGEF3//PPARGC1A//MYOG//SIRT6//IGF1//INS//PGM2L1//NUDT4//
GO:0006672	ceramide metabolic process	Biological process	11	87	872	17653	2.559619846	0.003634912	0.303492683	2.439506144	0.012614679	ST6GALNAC6//GALC//SAMD8//SGMS2//SMPD1//CERS5//FUT3//FUT5//FUT6//HTRA2//SGPL1//
GO:0048168	regulation of neuronal synaptic plasticity	Biological process	8	52	872	17653	3.11450247	0.003744077	0.308795013	2.426655257	0.009174312	RAB8A//CAMK2B//UNC13A//SHISA7//PPFIA3//SYT4//NCDN//ARC//
GO:0051196	regulation of coenzyme metabolic process	Biological process	11	88	872	17653	2.530533257	0.003973564	0.319024132	2.400819775	0.012614679	NUPL2//GCK//NUP98//PRKAG2//NDC1//OGT//PPARGC1A//MYOG//SIRT6//IGF1//INS//
GO:0034111	negative regulation of homotypic cell-cell adhesion	Biological process	4	14	872	17653	5.784076016	0.003975727	0.319024132	2.400583404	0.004587156	C1QTNF1//ADAMTS18//ABAT//ZNF703//
GO:0048167	regulation of synaptic plasticity	Biological process	17	168	872	17653	2.048526922	0.004009619	0.319024132	2.396896926	0.019495413	RGS14//UNC13A//NCDN//ARC//RAB8A//CAMK2B//SHISA7//PPFIA3//SYT4//GRIN2B//ABHD6//CHRNA7//CRTC1//INS//KCNB1//P2RX3//PPP3CB//
GO:0048699	generation of neurons	Biological process	93	1437	872	17653	1.310171707	0.004118104	0.323845796	2.385302673	0.106651376	ITGA3//MATN2//ASTN1//ELP3//USP9X//ALKBH1//SLITRK5//ANK3//MAP1A//RAB8A//NEFH//AMIGO1//ARX//DOK1//EFNA5//EXT1//ARHGAP35//KIF5B//LMX1A//UNC5C//ALCAM//RNF165//RBPJ//DICER1//DAB2IP//LTK//CAMK2B//CBFA2T2//STX1B//RTN4RL1//FKBP4//RAP1GAP2//DENND5A//TSPO//TRAPPC4//HOXC10//LBX1//MDGA2//GIGYF2//LHX5//ZEB2//CEND1//METTL14//ADARB1//EMX2//ADNP2//NGRN//PPP1CC//WNT7B//WNT8B//FZD8//RUNX2//NAPA//SEMA3G//ADM//NREP/…
GO:0009108	coenzyme biosynthetic process	Biological process	22	242	872	17653	1.840387823	0.004398002	0.341881504	2.356744529	0.025229358	GCK//ENO4//NUPL2//NUP98//PRKAG2//NDC1//OGT//IDH2//MOCS3//MOCOS//NMRK1//PANK4//PARP16//ACSF3//ELOVL7//PNPO//PPARGC1A//MYOG//SIRT6//IGF1//INS//PGM2L1//
GO:0009142	nucleoside triphosphate biosynthetic process	Biological process	17	171	872	17653	2.012587853	0.004796617	0.350796427	2.319064984	0.019495413	GCK//ENO4//NUPL2//NUP98//PRKAG2//NDC1//OGT//LDHC//ATP5F1B//ATP5PF//PPARGC1A//MYOG//SIRT6//IGF1//INS//PGM2L1//PID1//
GO:0048468	cell development	Biological process	126	2045	872	17653	1.247323972	0.004812761	0.350796427	2.317605678	0.144495413	LAMC3//EREG//FOXO3//TBC1D20//SEMA3G//OVOL2//ZEB2//LATS2//CHSY1//RUNX2//GPAT4//SIRT6//COL27A1//DZIP1//GALNTL5//DDX25//FSCN3//SLITRK5//ANK3//MAP1A//RAB8A//NEFH//AMIGO1//ARX//DOK1//EFNA5//EXT1//ARHGAP35//KIF5B//LMX1A//MATN2//UNC5C//ALCAM//RNF165//SOHLH2//DICER1//DAB2IP//ITGA3//LTK//CAMK2B//CBFA2T2//STX1B//RTN4RL1//FKBP4//RAP1GAP2//DENND5A//EIF2B1//TSPO//BMPR1A//IGF1//TRAPPC4//ADARB1//WNT7B//ZNF385A/…
GO:0009161	ribonucleoside monophosphate metabolic process	Biological process	28	336	872	17653	1.687022171	0.004929744	0.350796427	2.307175674	0.032110092	SLC25A23//GCK//ENO4//NUPL2//NUP98//PRKAG2//NDC1//OGT//NDUFA3//NDUFC2//UQCR10//COX6B1//PPAT//LDHC//ATP5F1B//ATP5PF//COA6//PPARGC1A//MYOG//SIRT6//IGF1//INS//CLPX//HSPA8//PGM2L1//NUDT4//TSPO//PID1//
GO:0007274	neuromuscular synaptic transmission	Biological process	6	33	872	17653	3.680775646	0.005032393	0.350796427	2.298225446	0.006880734	ADARB1//CHRNB3//KIF1B//STAC3//P2RX3//MYLK2//
GO:0090313	regulation of protein targeting to membrane	Biological process	6	33	872	17653	3.680775646	0.005032393	0.350796427	2.298225446	0.006880734	MTCL1//ANK3//KCNB1//PAK1//TCAF1//INPP5K//
GO:0034762	regulation of transmembrane transport	Biological process	40	529	872	17653	1.530757358	0.005040026	0.350796427	2.297567259	0.04587156	TCAF1//INPP5K//METTL21C//CASQ2//RHOQ//IGF1//INS//ACTN4//HCN4//CLCN2//KCNB1//KCNJ13//CLIC6//CACNG6//HCN2//SCN8A//KCNK16//KCNK6//PRKAG2//SIRT6//XCL1//KCNE3//ACTN2//KCNAB2//AMIGO1//ADRA1D//STAC3//EHD3//RRAD//ANK3//KIF5B//RAMP3//PPARGC1A//CACNG3//SHISA7//GPD1L//UTRN//ARC//PID1//PAK1//
GO:1901292	nucleoside phosphate catabolic process	Biological process	17	172	872	17653	2.000886761	0.005085441	0.350796427	2.293671386	0.019495413	GCK//ENO4//NUPL2//NUP98//PRKAG2//NDC1//OGT//NT5C1A//SAMHD1//RAPGEF3//PPARGC1A//MYOG//SIRT6//IGF1//INS//PGM2L1//NUDT4//
GO:0006165	nucleoside diphosphate phosphorylation	Biological process	13	117	872	17653	2.249362895	0.005127997	0.350796427	2.290052254	0.014908257	GCK//ENO4//NUPL2//NUP98//PRKAG2//NDC1//OGT//PPARGC1A//MYOG//SIRT6//IGF1//INS//PGM2L1//
GO:0006140	regulation of nucleotide metabolic process	Biological process	19	201	872	17653	1.91363709	0.005156041	0.350796427	2.287683659	0.021788991	SLC25A23//NUPL2//GCK//NUP98//PRKAG2//NDC1//OGT//ADRA1D//GABBR2//RAMP3//ADM//RAPGEF3//PPARGC1A//MYOG//SIRT6//IGF1//INS//TSPO//PID1//
GO:0045725	positive regulation of glycogen biosynthetic process	Biological process	4	15	872	17653	5.398470948	0.005211827	0.350796427	2.283009971	0.004587156	GCK//IGF1//IGF2//INS//
GO:0046628	positive regulation of insulin receptor signaling pathway	Biological process	4	15	872	17653	5.398470948	0.005211827	0.350796427	2.283009971	0.004587156	IGF1//IGF2//INS//INS-IGF2//
GO:0048172	regulation of short-term neuronal synaptic plasticity	Biological process	4	15	872	17653	5.398470948	0.005211827	0.350796427	2.283009971	0.004587156	SYT4//UNC13A//SHISA7//PPFIA3//
GO:2001170	negative regulation of ATP biosynthetic process	Biological process	4	15	872	17653	5.398470948	0.005211827	0.350796427	2.283009971	0.004587156	PPARGC1A//MYOG//SIRT6//PID1//
GO:0030001	metal ion transport	Biological process	60	868	872	17653	1.39937323	0.00528183	0.350796427	2.277215555	0.068807339	SIK1//ORAI2//CASQ2//ACTN2//KCNJ13//KCNK1//KCNK16//KCNK6//SLC13A5//SCN8A//SLC10A2//SLC12A1//SLC4A4//SLC13A2//RAMP3//CACNG3//CHRNA7//CACHD1//CACNG6//FKBP4//ATOX1//TFR2//BHLHA15//SLC25A23//SLC12A7//P2RX3//GPD1L//ANK3//METTL21C//MAGT1//MMGT1//ACTN4//ATP6AP1//HCN4//HCN2//ADRA1D//GCK//KIF5B//RASA3//CCL21//XCL1//BEST1//CAMK2B//INPP5K//TSPO//DENND5B//DENND5A//ATP2C2//KCNE3//KCNB1//TMEM38B//KCNAB2//GRM6//…
GO:0006733	oxidoreduction coenzyme metabolic process	Biological process	18	187	872	17653	1.94864593	0.005290734	0.350796427	2.276484055	0.020642202	GCK//ENO4//NUPL2//NUP98//PRKAG2//NDC1//OGT//GPD1L//IDH2//NMRK1//PARP16//PPARGC1A//MYOG//SIRT6//IGF1//INS//PGM2L1//KCNAB2//
GO:0070849	response to epidermal growth factor	Biological process	7	44	872	17653	3.220678691	0.005424742	0.351157798	2.265620879	0.008027523	DAB2IP//EEF1A1//INPP5K//GAREM1//ZFP36L2//VIL1//BECN1//
GO:1901135	carbohydrate derivative metabolic process	Biological process	83	1273	872	17653	1.319932508	0.005472091	0.351157798	2.261846716	0.095183486	ST6GALNAC6//SLC25A23//EXT1//XYLT1//GCK//ENO4//NUPL2//NUP98//PRKAG2//NDC1//OGT//NDUFA3//NDUFC2//UQCR10//COX6B1//ADM//PPAT//SAMHD1//SHMT1//ST6GALNAC2//B3GAT2//FUT3//FUT5//FUT6//GBGT1//ST8SIA5//ST3GAL2//ST3GAL4//B3GNT5//MGAT2//MAGT1//NUS1//GALNT6//TET2//GALNT10//GCNT3//ADAMTS9//ST6GALNAC4//GALC//SMPD1//ST6GALNAC5//LDHC//ATP5F1B//ATP5PF//ADRA1D//GABBR2//NT5C1A//GLT6D1//GMPPB//SLC2A4//IGF1//CCL21//PAN…
GO:0006487	protein N-linked glycosylation	Biological process	11	92	872	17653	2.420510072	0.005587565	0.351157798	2.252777392	0.012614679	NUS1//OST4//ST6GALNAC2//NUDT14//ST6GALNAC4//ST6GALNAC6//MGAT2//ST3GAL2//ST3GAL4//ST6GALNAC5//MAGT1//
GO:0051129	negative regulation of cellular component organization	Biological process	47	649	872	17653	1.466071656	0.0056222	0.351157798	2.250093698	0.053899083	VIL1//TRIM54//BUB1B//DPP4//CCNF//STX1B//RTN4RL1//FKBP4//RAP1GAP2//DENND5A//CBFA2T2//SEMA3G//SYT4//ITGA3//ERCC1//ERCC4//INS//CLU//RAPGEF3//LRSAM1//DMRT1//APOC1//ARPIN//ESPN//INPP5K//RAD1//RCC2//DNAJB6//DNAJB2//IGF1//PPARGC1A//PID1//EFNA5//ACTN4//MEFV//SLC35F6//OTUB1//BECN1//HSPA8//GRIN2B//TSPO//ACE//HTRA2//RAB7A//LDLR//CARM1//CCL21//
GO:0005980	glycogen catabolic process	Biological process	5	24	872	17653	4.217555428	0.005638441	0.351157798	2.248840944	0.005733945	INS//STBD1//G6PC//PGM2L1//PYGB//
GO:0046633	alpha-beta T cell proliferation	Biological process	5	24	872	17653	4.217555428	0.005638441	0.351157798	2.248840944	0.005733945	IL15//EBI3//TNFSF4//IL18//XCL1//
GO:0007268	chemical synaptic transmission	Biological process	48	667	872	17653	1.456858727	0.005807422	0.351157798	2.236016586	0.055045872	STX1B//UNC13A//ADRA1D//SEPT5//HSPA8//PPFIA3//NRXN2//KIF1B//CHRNA7//CHRNB3//CHRFAM7A//ADARB1//STAC3//P2RX3//MYLK2//NAPA//SYT17//SYT4//STX2//RGS14//CNTNAP4//NISCH//KIF5B//GRIA3//GRIN2B//INS//PPP3CB//NCDN//ARC//RAB8A//CAMK2B//SHISA7//PPP1R9B//SLC6A3//GRM6//CACNG3//ABHD6//ABAT//IGSF9B//CRTC1//KCNB1//SLC12A7//SLITRK5//NPY1R//OMP//PCDHB4//SST//GABBR2//
GO:0098916	anterograde trans-synaptic signaling	Biological process	48	667	872	17653	1.456858727	0.005807422	0.351157798	2.236016586	0.055045872	STX1B//UNC13A//ADRA1D//SEPT5//SLC12A7//CHRNA7//CHRNB3//SLITRK5//GRIN2B//GRM6//NPY1R//OMP//PCDHB4//SST//CHRFAM7A//NRXN2//GABBR2//HSPA8//PPFIA3//KIF1B//ADARB1//STAC3//P2RX3//MYLK2//NAPA//SYT17//SYT4//STX2//RGS14//CNTNAP4//NISCH//KIF5B//GRIA3//INS//PPP3CB//NCDN//ARC//RAB8A//CAMK2B//SHISA7//PPP1R9B//SLC6A3//CACNG3//ABHD6//ABAT//IGSF9B//CRTC1//KCNB1//
GO:0033500	carbohydrate homeostasis	Biological process	20	218	872	17653	1.857272115	0.005815418	0.351157798	2.235419048	0.02293578	PPARGC1A//GCK//KIF5B//PPP3CB//C2CD2L//BHLHA15//G6PC//IGF1//IGF2//IGFBP5//INS//KCNB1//SIRT6//INPP5K//SLC2A4//INS-IGF2//EFNA5//STXBP4//CDK16//FOXO3//
GO:0042593	glucose homeostasis	Biological process	20	218	872	17653	1.857272115	0.005815418	0.351157798	2.235419048	0.02293578	PPARGC1A//GCK//KIF5B//PPP3CB//C2CD2L//EFNA5//STXBP4//CDK16//FOXO3//KCNB1//BHLHA15//G6PC//IGF1//IGF2//IGFBP5//INS//SIRT6//INPP5K//SLC2A4//INS-IGF2//
GO:0034220	ion transmembrane transport	Biological process	74	1119	872	17653	1.338762903	0.006131014	0.366938465	2.212467705	0.084862385	SLC16A10//BHLHA15//SLC25A23//PRKAG2//PRKAB2//SLC25A20//SLC12A7//KCNJ13//SLC12A1//SLC22A1//TCAF1//METTL21C//CASQ2//ATP6AP1//ACTN4//HCN4//CLCN2//KCNB1//CLIC6//CACNG6//HCN2//SCN8A//KCNK16//KCNK6//ATOX1//SLC25A10//SLC13A5//KCNK1//ATP5F1B//ATP5PF//RASA3//CCL21//XCL1//KCNE3//CACNG3//CHRNA7//DENND5B//DENND5A//ORAI2//ATP2C2//TMEM38B//KCNAB2//RHBG//GRIN2B//CHRNB3//P2RX3//MMGT1//SLC4A4//SLC13A2//ACTN2//AMI…
GO:0099537	trans-synaptic signaling	Biological process	48	670	872	17653	1.450335479	0.00630315	0.373559697	2.200442331	0.055045872	STX1B//UNC13A//ADRA1D//SEPT5//SLC12A7//CHRNA7//CHRNB3//SLITRK5//GRIN2B//GRM6//NPY1R//OMP//PCDHB4//SST//CHRFAM7A//NRXN2//GABBR2//HSPA8//PPFIA3//KIF1B//ADARB1//STAC3//P2RX3//MYLK2//NAPA//SYT17//SYT4//STX2//RGS14//CNTNAP4//NISCH//KIF5B//GRIA3//INS//PPP3CB//NCDN//ARC//RAB8A//CAMK2B//SHISA7//PPP1R9B//SLC6A3//CACNG3//ABHD6//ABAT//IGSF9B//CRTC1//KCNB1//
GO:0009743	response to carbohydrate	Biological process	20	220	872	17653	1.840387823	0.00642229	0.373559697	2.192310085	0.02293578	ERCC1//EIF2B1//IGF1//IGF2//INS//INS-IGF2//NR0B2//ACVR2B//COLEC12//KIF5B//PPP3CB//C2CD2L//GCK//EFNA5//STXBP4//CDK16//PPARGC1A//FOXO3//KCNB1//P2RX3//
GO:0099536	synaptic signaling	Biological process	48	671	872	17653	1.448174025	0.006476166	0.373559697	2.188682029	0.055045872	STX1B//UNC13A//ADRA1D//SEPT5//SLC12A7//CHRNA7//CHRNB3//SLITRK5//GRIN2B//GRM6//NPY1R//OMP//PCDHB4//SST//CHRFAM7A//NRXN2//GABBR2//HSPA8//PPFIA3//KIF1B//ADARB1//STAC3//P2RX3//MYLK2//NAPA//SYT17//SYT4//STX2//RGS14//CNTNAP4//NISCH//KIF5B//GRIA3//INS//PPP3CB//NCDN//ARC//RAB8A//CAMK2B//SHISA7//PPP1R9B//SLC6A3//CACNG3//ABHD6//ABAT//IGSF9B//CRTC1//KCNB1//
GO:0032075	positive regulation of nuclease activity	Biological process	4	16	872	17653	5.061066514	0.006680914	0.373559697	2.175164122	0.004587156	DAB2IP//PARP16//VAPB//DDX11//
GO:0070875	positive regulation of glycogen metabolic process	Biological process	4	16	872	17653	5.061066514	0.006680914	0.373559697	2.175164122	0.004587156	GCK//IGF1//IGF2//INS//
GO:0009251	glucan catabolic process	Biological process	5	25	872	17653	4.048853211	0.006766474	0.373559697	2.169637582	0.005733945	G6PC//PGM2L1//PYGB//STBD1//INS//
GO:0034110	regulation of homotypic cell-cell adhesion	Biological process	5	25	872	17653	4.048853211	0.006766474	0.373559697	2.169637582	0.005733945	ZNF703//ANK3//C1QTNF1//ADAMTS18//ABAT//
GO:0043501	skeletal muscle adaptation	Biological process	5	25	872	17653	4.048853211	0.006766474	0.373559697	2.169637582	0.005733945	PPARGC1A//IL15//MYOG//CAMK2B//IGFBP5//
GO:0009135	purine nucleoside diphosphate metabolic process	Biological process	13	121	872	17653	2.175003791	0.006794003	0.373559697	2.167874261	0.014908257	GCK//ENO4//NUPL2//NUP98//PRKAG2//NDC1//OGT//PPARGC1A//MYOG//SIRT6//IGF1//INS//PGM2L1//
GO:0009179	purine ribonucleoside diphosphate metabolic process	Biological process	13	121	872	17653	2.175003791	0.006794003	0.373559697	2.167874261	0.014908257	GCK//ENO4//NUPL2//NUP98//PRKAG2//NDC1//OGT//PPARGC1A//MYOG//SIRT6//IGF1//INS//PGM2L1//
GO:0006090	pyruvate metabolic process	Biological process	14	135	872	17653	2.099405369	0.006927334	0.375469219	2.159433856	0.016055046	GCK//ENO4//NUPL2//NUP98//PRKAG2//NDC1//OGT//LDHC//PPARGC1A//MYOG//SIRT6//IGF1//INS//PGM2L1//
GO:0030182	neuron differentiation	Biological process	84	1303	872	17653	1.305079316	0.006939768	0.375469219	2.158655035	0.096330275	SLITRK5//ANK3//MAP1A//RAB8A//NEFH//AMIGO1//ARX//DOK1//EFNA5//EXT1//ARHGAP35//KIF5B//LMX1A//MATN2//UNC5C//ALCAM//RNF165//RBPJ//DAB2IP//ITGA3//LTK//CAMK2B//CBFA2T2//STX1B//RTN4RL1//FKBP4//RAP1GAP2//DENND5A//TSPO//TRAPPC4//HOXC10//LBX1//MDGA2//GIGYF2//LHX5//ZEB2//CEND1//ADARB1//SEMA3G//ADM//NREP//EHD1//NCDN//CDK16//PRDM12//CLMN//PPP1R9B//ATCAY//ALKBH1//JAG1//IRX5//S1PR5//FOXO3//ZNF536//HMG20B//BRINP…
GO:0098655	cation transmembrane transport	Biological process	57	832	872	17653	1.386926881	0.007716195	0.410765549	2.112596828	0.065366972	BHLHA15//SLC25A23//SLC12A7//KCNJ13//SLC12A1//METTL21C//CASQ2//ATP6AP1//ACTN4//ATOX1//HCN4//KCNK1//HCN2//SCN8A//ATP5F1B//ATP5PF//RASA3//CCL21//XCL1//CACNG3//CHRNA7//DENND5B//DENND5A//CACNG6//ORAI2//ATP2C2//KCNE3//KCNB1//TMEM38B//KCNK16//KCNAB2//KCNK6//RHBG//SLC22A1//GRIN2B//ACTN2//AMIGO1//ADRA1D//STAC3//EHD3//RRAD//ANK3//COX6B1//CYB5A//SLC25A20//FASLG//MAGT1//MMGT1//KIF5B//RAMP3//PPARGC1A//SHISA7/…
GO:0009185	ribonucleoside diphosphate metabolic process	Biological process	13	123	872	17653	2.139637876	0.007774359	0.410765549	2.109335405	0.014908257	GCK//ENO4//NUPL2//NUP98//PRKAG2//NDC1//OGT//PPARGC1A//MYOG//SIRT6//IGF1//INS//PGM2L1//
GO:0046939	nucleotide phosphorylation	Biological process	13	123	872	17653	2.139637876	0.007774359	0.410765549	2.109335405	0.014908257	GCK//ENO4//NUPL2//NUP98//PRKAG2//NDC1//OGT//PPARGC1A//MYOG//SIRT6//IGF1//INS//PGM2L1//
GO:0005979	regulation of glycogen biosynthetic process	Biological process	5	26	872	17653	3.893128088	0.008043322	0.415244193	2.094564524	0.005733945	INPP5K//GCK//IGF1//IGF2//INS//
GO:0010962	regulation of glucan biosynthetic process	Biological process	5	26	872	17653	3.893128088	0.008043322	0.415244193	2.094564524	0.005733945	INPP5K//GCK//IGF1//IGF2//INS//
GO:0044247	cellular polysaccharide catabolic process	Biological process	5	26	872	17653	3.893128088	0.008043322	0.415244193	2.094564524	0.005733945	G6PC//PGM2L1//PYGB//STBD1//INS//
GO:0046641	positive regulation of alpha-beta T cell proliferation	Biological process	4	17	872	17653	4.763356719	0.008400035	0.42713862	2.075718906	0.004587156	IL18//XCL1//EBI3//TNFSF4//
GO:1900273	positive regulation of long-term synaptic potentiation	Biological process	4	17	872	17653	4.763356719	0.008400035	0.42713862	2.075718906	0.004587156	CHRNA7//CRTC1//INS//SHISA7//
GO:0002381	immunoglobulin production involved in immunoglobulin mediated immune response	Biological process	7	48	872	17653	2.9522888	0.008793643	0.440896324	2.055831162	0.008027523	POU2F2//GCNT3//ERCC1//LIG4//STAT6//XCL1//TNFSF4//
GO:1900371	regulation of purine nucleotide biosynthetic process	Biological process	15	153	872	17653	1.984731966	0.008800976	0.440896324	2.055469141	0.017201835	NUPL2//GCK//NUP98//PRKAG2//NDC1//OGT//ADRA1D//GABBR2//RAMP3//PPARGC1A//MYOG//SIRT6//IGF1//INS//PID1//
GO:0098660	inorganic ion transmembrane transport	Biological process	56	821	872	17653	1.380851278	0.00895401	0.444999228	2.047982434	0.064220183	BHLHA15//SLC25A23//SLC12A7//KCNJ13//SLC12A1//METTL21C//CASQ2//ATP6AP1//ACTN4//ATOX1//SLC25A10//HCN4//KCNK1//HCN2//SCN8A//ATP5F1B//ATP5PF//RASA3//CCL21//XCL1//CACNG3//CHRNA7//DENND5B//DENND5A//CACNG6//ORAI2//ATP2C2//KCNE3//KCNB1//TMEM38B//KCNK16//KCNAB2//KCNK6//GRIN2B//ACTN2//AMIGO1//ADRA1D//STAC3//EHD3//RRAD//ANK3//SLC26A8//CLCN2//BEST4//CLIC6//BEST1//BSND//COX6B1//CYB5A//FASLG//MAGT1//MMGT1//KIF…
GO:0045669	positive regulation of osteoblast differentiation	Biological process	8	60	872	17653	2.699235474	0.009014475	0.444999228	2.045059563	0.009174312	JAG1//GDF2//IGF1//ATP6AP1//BMPR1A//WNT7B//RUNX2//ACVR2B//
GO:0030808	regulation of nucleotide biosynthetic process	Biological process	15	154	872	17653	1.971844096	0.009320467	0.456770404	2.030562345	0.017201835	NUPL2//GCK//NUP98//PRKAG2//NDC1//OGT//ADRA1D//GABBR2//RAMP3//PPARGC1A//MYOG//SIRT6//IGF1//INS//PID1//
GO:0021846	cell proliferation in forebrain	Biological process	5	27	872	17653	3.748938158	0.009478103	0.457860093	2.02327856	0.005733945	KIF1A//ARX//EMX2//LHX5//ZEB2//
GO:0090314	positive regulation of protein targeting to membrane	Biological process	5	27	872	17653	3.748938158	0.009478103	0.457860093	2.02327856	0.005733945	MTCL1//ANK3//KCNB1//PAK1//TCAF1//
GO:1903076	regulation of protein localization to plasma membrane	Biological process	10	86	872	17653	2.353984425	0.009742804	0.465057399	2.011316043	0.01146789	LRRC15//RHOQ//PID1//RAMP3//STAC3//ARHGEF16//ITGA3//KIF5B//VIL1//INS//
GO:0007029	endoplasmic reticulum organization	Biological process	7	49	872	17653	2.892038008	0.009833389	0.465057399	2.007296792	0.008027523	TRAM2//WRB//RAB3GAP2//ATL2//TMCC1//CCDC47//VAPB//
GO:0099518	vesicle cytoskeletal trafficking	Biological process	7	49	872	17653	2.892038008	0.009833389	0.465057399	2.007296792	0.008027523	MLPH//ACTN4//RASGRP1//KIF5B//AP3S2//KIFAP3//KIF23//
GO:0062012	regulation of small molecule metabolic process	Biological process	36	485	872	17653	1.502667171	0.009939859	0.466828236	2.002619779	0.041284404	SLC25A23//INPP5K//NUPL2//GCK//NUP98//PRKAG2//NDC1//OGT//PSMA8//INS//PSMC4//PSMD12//ADRA1D//GABBR2//C1QTNF1//IGFBP5//PPARGC1A//RAMP3//ADM//RAPGEF3//PRKAB2//SEC14L2//KPNB1//NFYC//APOC1//SIK1//IGF1//IGF2//MYOG//SIRT6//COMT//EPHX2//LDLR//TSPO//ATCAY//PID1//
GO:0010823	negative regulation of mitochondrion organization	Biological process	7	50	872	17653	2.834197248	0.010959997	0.507008083	1.960189573	0.008027523	CLU//IGF1//PPARGC1A//PID1//SLC35F6//TSPO//HTRA2//
GO:0098727	maintenance of cell number	Biological process	15	157	872	17653	1.934165547	0.011025671	0.507008083	1.95759497	0.017201835	IGF1//METTL14//BMPR1A//NANOG//SMC1A//MED14//FOXD3//RBPJ//LIG4//BCL9//ZFP36L2//ZIC3//ZSCAN10//JAG1//FOXO3//
GO:0000272	polysaccharide catabolic process	Biological process	5	28	872	17653	3.61504751	0.011079563	0.507008083	1.955477388	0.005733945	G6PC//PGM2L1//PYGB//STBD1//INS//
GO:0030148	sphingolipid biosynthetic process	Biological process	11	101	872	17653	2.204821056	0.011095253	0.507008083	1.954862789	0.012614679	ST6GALNAC6//SAMD8//SGMS2//ST8SIA5//ST6GALNAC5//SMPD1//CERS5//PRKD3//ELOVL7//SGPL1//VAPB//
GO:0051193	regulation of cofactor metabolic process	Biological process	11	102	872	17653	2.183205163	0.011899694	0.54011832	1.924464211	0.012614679	NUPL2//GCK//NUP98//PRKAG2//NDC1//OGT//PPARGC1A//MYOG//SIRT6//IGF1//INS//
GO:0051785	positive regulation of nuclear division	Biological process	8	63	872	17653	2.570700451	0.011995439	0.54083438	1.920983837	0.009174312	PRDM9//DMRT1//EREG//IGF1//IGF2//INS//RANBP3//BECN1//
GO:0001701	in utero embryonic development	Biological process	25	312	872	17653	1.622136703	0.012128642	0.543218584	1.916187821	0.028669725	PSMC4//NLE1//LATS2//IGF2//WNT7B//ADM//DNAJB6//ZFAT//RBPJ//OVOL2//IGF1//AMOT//TANC2//FOXD3//FLVCR1//LIG4//MYO1E//INPP5K//SRSF1//BMPR1A//BTF3//PCGF2//ALKBH1//EIF2S2//ARNT2//
GO:0072659	protein localization to plasma membrane	Biological process	20	234	872	17653	1.73027915	0.012268809	0.54588129	1.91119759	0.02293578	MACF1//ANK3//INS//LRRC15//RHOQ//PID1//RAMP3//STAC3//ARHGEF16//ITGA3//KIF5B//VIL1//EFR3A//EHD3//KCNB1//RAB8A//F11R//INPP5K//PLEKHF1//ACTN2//
GO:0006109	regulation of carbohydrate metabolic process	Biological process	16	174	872	17653	1.861541706	0.012494316	0.550286634	1.903287505	0.018348624	INPP5K//NUPL2//GCK//NUP98//PRKAG2//NDC1//OGT//C1QTNF1//IGFBP5//PPARGC1A//SIK1//INS//IGF1//IGF2//MYOG//SIRT6//
GO:0009749	response to glucose	Biological process	17	189	872	17653	1.82091282	0.012571332	0.550286634	1.900618715	0.019495413	KIF5B//PPP3CB//C2CD2L//GCK//EFNA5//STXBP4//CDK16//PPARGC1A//FOXO3//KCNB1//EIF2B1//IGF1//IGF2//INS//INS-IGF2//NR0B2//ACVR2B//
GO:0007399	nervous system development	Biological process	136	2296	872	17653	1.199137711	0.012660836	0.550286634	1.897537608	0.155963303	ITGA3//MATN2//ASTN1//ELP3//USP9X//ALKBH1//OVOL2//ADM//ARHGAP35//ZEB2//SLITRK5//ANK3//MAP1A//RAB8A//NEFH//AMIGO1//ARX//DOK1//EFNA5//EXT1//KIF5B//LMX1A//UNC5C//PCDHB4//NRXN2//LIG4//RPS6KA3//B3GNT5//ARNT2//EPOR//FOXJ1//GRIN2B//HMX2//SYT4//ROGDI//NAPA//SCN8A//ALCAM//RNF165//TSPO//RBPJ//DICER1//DAB2IP//LTK//CAMK2B//CBFA2T2//STX1B//RTN4RL1//FKBP4//RAP1GAP2//DENND5A//LAMC3//EIF2B1//TRAPPC4//SOX12//HOXC1…
GO:1990778	protein localization to cell periphery	Biological process	22	266	872	17653	1.674337794	0.012777482	0.550286634	1.893554724	0.025229358	MACF1//ANK3//RAMP3//EFR3A//EHD3//KCNB1//RAB8A//F11R//INPP5K//PLEKHF1//ACTN2//STX1B//INS//LRRC15//RHOQ//PID1//STAC3//ARHGEF16//ITGA3//KIF5B//VIL1//KIF1B//
GO:0006811	ion transport	Biological process	99	1610	872	17653	1.244833751	0.012793661	0.550286634	1.893005167	0.11353211	SIK1//ORAI2//SLC16A10//CASQ2//ACTN2//HCN4//P2RX3//PANX2//KCNJ13//KCNK1//KCNK16//KCNK6//SLC13A5//SCN8A//SLC10A2//SLC12A1//SLC4A4//SLC13A2//RAMP3//CACNG3//CHRNA7//CACHD1//CACNG6//SLC26A8//TSPO//BEST1//ATOX1//FKBP4//TFR2//SLC25A10//BHLHA15//SLC25A23//PRKAG2//PRKAB2//SLC25A20//SLC12A7//SLC22A1//TCAF1//GPD1L//ANK3//METTL21C//PPFIA3//SYT4//ABAT//ADRA1D//MAGT1//MMGT1//RHBG//SERINC1//SLC6A3//OSBPL5//LDLR…
GO:0007205	protein kinase C-activating G-protein coupled receptor signaling pathway	Biological process	5	29	872	17653	3.490390699	0.012856024	0.550286634	1.890893336	0.005733945	DGKK//DGKA//DGKB//PRKD3//DGKZ//
GO:0051188	cofactor biosynthetic process	Biological process	24	298	872	17653	1.630410689	0.013018618	0.553741606	1.885435107	0.027522936	GCK//ENO4//NUPL2//NUP98//PRKAG2//NDC1//OGT//IDH2//MOCS3//MOCOS//ALAS2//TSPO//PNPO//NMRK1//PANK4//PARP16//ACSF3//ELOVL7//PPARGC1A//MYOG//SIRT6//IGF1//INS//PGM2L1//
GO:0045840	positive regulation of mitotic nuclear division	Biological process	7	52	872	17653	2.725189661	0.013489162	0.566628571	1.870015042	0.008027523	RANBP3//BECN1//DMRT1//EREG//IGF1//IGF2//INS//
GO:0046626	regulation of insulin receptor signaling pathway	Biological process	7	52	872	17653	2.725189661	0.013489162	0.566628571	1.870015042	0.008027523	INPP5K//PID1//IGF1//IGF2//INS//INS-IGF2//OGT//
GO:0019637	organophosphate metabolic process	Biological process	76	1196	872	17653	1.286424933	0.013771566	0.57492036	1.861016684	0.087155963	SLC25A23//GCK//ENO4//NUPL2//NUP98//PRKAG2//NDC1//OGT//NDUFA3//NDUFC2//UQCR10//COX6B1//PPAT//ADM//NT5C1A//SAMHD1//SHMT1//NUS1//GDE1//SELENOI//GPAT4//DGKA//GPD1L//DDHD1//PLA2G12A//SERINC1//PLSCR1//CDIPT//INPP5K//PI4K2A//SBF1//SMPD1//SAMD8//SGMS2//IDH2//LDHC//ATP5F1B//ATP5PF//MOCS3//MOCOS//ADRA1D//GABBR2//PUDP//NUDT4//ABHD6//NMRK1//LDLR//APOC1//PANK4//RAMP3//RAPGEF3//ITPKC//PARP16//OSBPL5//COA6//PNP…
GO:0010721	negative regulation of cell development	Biological process	24	301	872	17653	1.614160749	0.014560507	0.59623368	1.836823516	0.027522936	DICER1//STX1B//RTN4RL1//FKBP4//RAP1GAP2//DENND5A//CBFA2T2//SEMA3G//LBX1//JAG1//FOXO3//LMX1A//ZNF536//SYT4//BMPR1A//IDH2//TSPO//IGF1//PAK1//LDLR//EFNA5//RCC2//ACTN4//CARM1//
GO:0006853	carnitine shuttle	Biological process	3	11	872	17653	5.52116347	0.014710355	0.59623368	1.832376857	0.003440367	PRKAG2//PRKAB2//SLC25A20//
GO:0090331	negative regulation of platelet aggregation	Biological process	3	11	872	17653	5.52116347	0.014710355	0.59623368	1.832376857	0.003440367	C1QTNF1//ADAMTS18//ABAT//
GO:2000786	positive regulation of autophagosome assembly	Biological process	3	11	872	17653	5.52116347	0.014710355	0.59623368	1.832376857	0.003440367	RAB3GAP2//BECN1//LRSAM1//
GO:0070873	regulation of glycogen metabolic process	Biological process	5	30	872	17653	3.374044343	0.014815344	0.59623368	1.829288253	0.005733945	INPP5K//GCK//IGF1//IGF2//INS//
GO:1900078	positive regulation of cellular response to insulin stimulus	Biological process	5	30	872	17653	3.374044343	0.014815344	0.59623368	1.829288253	0.005733945	IGF1//IGF2//INS//INS-IGF2//PAK1//
GO:0032781	positive regulation of ATPase activity	Biological process	7	53	872	17653	2.673770988	0.01489923	0.59623368	1.826836178	0.008027523	NCAPH//PLSCR1//DNAL4//DNAJB6//TOR1AIP1//DNAJB2//NAPA//
GO:0072521	purine-containing compound metabolic process	Biological process	41	584	872	17653	1.421258405	0.01505827	0.596236587	1.822224931	0.047018349	SLC25A23//GCK//ENO4//NUPL2//NUP98//PRKAG2//NDC1//OGT//NDUFA3//NDUFC2//UQCR10//COX6B1//PPAT//ADM//NT5C1A//SAMHD1//LDHC//ATP5F1B//ATP5PF//ADRA1D//GABBR2//SHMT1//PANK4//RAMP3//RAPGEF3//MOCS3//MOCOS//COA6//PPARGC1A//MYOG//SIRT6//IGF1//INS//CLPX//HSPA8//RHOQ//G6PC//PGM2L1//NUDT4//TSPO//PID1//
GO:0006163	purine nucleotide metabolic process	Biological process	39	550	872	17653	1.435502502	0.015075626	0.596236587	1.821724655	0.044724771	SLC25A23//GCK//ENO4//NUPL2//NUP98//PRKAG2//NDC1//OGT//NDUFA3//NDUFC2//UQCR10//COX6B1//PPAT//ADM//NT5C1A//SAMHD1//LDHC//ATP5F1B//ATP5PF//ADRA1D//GABBR2//PANK4//RAMP3//RAPGEF3//MOCS3//MOCOS//COA6//PPARGC1A//MYOG//SIRT6//IGF1//INS//CLPX//HSPA8//RHOQ//PGM2L1//NUDT4//TSPO//PID1//
GO:0009746	response to hexose	Biological process	17	193	872	17653	1.783173694	0.015210822	0.59808598	1.817847318	0.019495413	EIF2B1//IGF1//IGF2//INS//INS-IGF2//NR0B2//ACVR2B//KIF5B//PPP3CB//C2CD2L//GCK//EFNA5//STXBP4//CDK16//PPARGC1A//FOXO3//KCNB1//
GO:0033238	regulation of cellular amine metabolic process	Biological process	9	79	872	17653	2.306308791	0.015672672	0.612683716	1.804856947	0.010321101	PSMA8//INS//PSMC4//PSMD12//SLC6A3//COMT//ABAT//PAOX//ATCAY//
GO:1903506	regulation of nucleic acid-templated transcription	Biological process	212	3766	872	17653	1.13961349	0.016391654	0.637107788	1.785377225	0.243119266	N4BP2L2//KLF12//DAB2IP//ARX//DMRT1//SPEN//FOXJ1//FOXO3//DICER1//FOXD3//ARHGAP35//LMCD1//HMX1//ANKRD33//IGF2//RBPJ//FASLG//MAX//NFKB2//CHCHD3//RFX5//STAT6//MLX//TGIF1//YY1//ZBTB14//PCGF2//ZNF202//SAP130//USP9X//FZD8//NR0B2//CBFA2T2//ACVR2B//PAXBP1//ZNF536//ZEB2//ZNF737//TRIM22//HMG20B//CARM1//PPARGC1A//BAZ1A//PMF1//ZNF648//ZNF582//ZNF738//ZNF550//EEF1A1//CELSR2//ARID2//EYA2//ZSCAN23//KDM2A//ELP5//…
GO:0043269	regulation of ion transport	Biological process	43	622	872	17653	1.399523216	0.01654426	0.639364756	1.781352646	0.049311927	SIK1//CASQ2//ACTN2//TCAF1//P2RX3//GPD1L//ANK3//METTL21C//SYT4//ABAT//ADRA1D//CYP4A11//ACTN4//HCN4//CLCN2//KCNB1//KCNJ13//CLIC6//CACNG6//HCN2//SCN8A//KCNK16//KCNK6//GCK//KIF5B//XCL1//BEST1//CAMK2B//INPP5K//TSPO//KCNE3//GRM6//KCNAB2//AMIGO1//STAC3//EHD3//RRAD//RAMP3//PPARGC1A//CACNG3//SHISA7//UTRN//ARC//
GO:0033120	positive regulation of RNA splicing	Biological process	5	31	872	17653	3.265204202	0.016964876	0.651894647	1.770449305	0.005733945	HMX2//HSPA8//NUP98//RBM20//SRSF1//
GO:0051252	regulation of RNA metabolic process	Biological process	223	3984	872	17653	1.133150434	0.017305022	0.659027677	1.761827833	0.255733945	N4BP2L2//KLF12//DAB2IP//ARX//DMRT1//SPEN//FOXJ1//FOXO3//DICER1//FOXD3//ARHGAP35//LMCD1//HMX1//ANKRD33//IGF2//RBPJ//FASLG//MAX//NFKB2//CHCHD3//RFX5//STAT6//MLX//TGIF1//YY1//ZBTB14//PCGF2//ZNF202//SAP130//USP9X//FZD8//NR0B2//CBFA2T2//ACVR2B//PAXBP1//ZNF536//ZEB2//RBM15B//SRSF6//ZNF737//TRIM22//HMG20B//CARM1//PPARGC1A//BAZ1A//PMF1//ZNF648//ZNF582//ZNF738//ZNF550//EEF1A1//CELSR2//ARID2//EYA2//ZSCAN23…
GO:1904375	regulation of protein localization to cell periphery	Biological process	10	94	872	17653	2.153645325	0.017533244	0.659027677	1.756137734	0.01146789	INS//LRRC15//RHOQ//PID1//RAMP3//STAC3//ARHGEF16//ITGA3//KIF5B//VIL1//
GO:2001141	regulation of RNA biosynthetic process	Biological process	212	3774	872	17653	1.137197775	0.017836371	0.659027677	1.748693508	0.243119266	N4BP2L2//KLF12//DAB2IP//ARX//DMRT1//SPEN//FOXJ1//FOXO3//DICER1//FOXD3//ARHGAP35//LMCD1//HMX1//ANKRD33//IGF2//RBPJ//FASLG//MAX//NFKB2//CHCHD3//RFX5//STAT6//MLX//TGIF1//YY1//ZBTB14//PCGF2//ZNF202//SAP130//USP9X//FZD8//NR0B2//CBFA2T2//ACVR2B//PAXBP1//ZNF536//ZEB2//ZNF737//TRIM22//HMG20B//CARM1//PPARGC1A//BAZ1A//PMF1//ZNF648//ZNF582//ZNF738//ZNF550//EEF1A1//CELSR2//ARID2//EYA2//ZSCAN23//KDM2A//ELP5//…
GO:0043153	entrainment of circadian clock by photoperiod	Biological process	4	21	872	17653	3.856050677	0.018065827	0.659027677	1.743142162	0.004587156	SIK1//CRTC1//PPP1CC//RBM4B//
GO:0046640	regulation of alpha-beta T cell proliferation	Biological process	4	21	872	17653	3.856050677	0.018065827	0.659027677	1.743142162	0.004587156	EBI3//TNFSF4//IL18//XCL1//
GO:0072522	purine-containing compound biosynthetic process	Biological process	24	307	872	17653	1.582613633	0.018079042	0.659027677	1.742824592	0.027522936	GCK//ENO4//NUPL2//NUP98//PRKAG2//NDC1//OGT//PPAT//ADM//LDHC//ATP5F1B//ATP5PF//ADRA1D//GABBR2//SHMT1//PANK4//RAMP3//PPARGC1A//MYOG//SIRT6//IGF1//INS//PGM2L1//PID1//
GO:0009152	purine ribonucleotide biosynthetic process	Biological process	23	291	872	17653	1.600062266	0.018130153	0.659027677	1.74159853	0.026376147	GCK//ENO4//NUPL2//NUP98//PRKAG2//NDC1//OGT//ADM//PPAT//LDHC//ATP5F1B//ATP5PF//ADRA1D//GABBR2//PANK4//RAMP3//PPARGC1A//MYOG//SIRT6//IGF1//INS//PGM2L1//PID1//
GO:0048589	developmental growth	Biological process	42	609	872	17653	1.39615628	0.01835226	0.659027677	1.736310444	0.048165138	FOXO3//EREG//SIRT6//CARM1//COL27A1//IGF1//BCL9//SEMA3G//ADARB1//ERCC1//G6PC//GIGYF2//FLVCR1//ACVR2B//GPAT4//HTRA2//NPY1R//SGPL1//SLC6A3//VIL1//MYOG//MACF1//PAK1//LATS2//ARX//ARIH2//EFNA5//ZEB2//PPP3CB//USP9X//MEGF8//ALCAM//ARID2//BMPR1A//RBPJ//WNT7B//HOXD13//UNC13A//SYT17//SYT4//ADM//ALKBH1//
GO:0009247	glycolipid biosynthetic process	Biological process	8	68	872	17653	2.381678359	0.018484358	0.659027677	1.733195629	0.009174312	ST6GALNAC6//ST8SIA5//ST6GALNAC5//GBGT1//GLT6D1//ST3GAL2//ST3GAL4//B3GNT5//
GO:0033692	cellular polysaccharide biosynthetic process	Biological process	8	68	872	17653	2.381678359	0.018484358	0.659027677	1.733195629	0.009174312	PGM2L1//INPP5K//EXT1//B3GNT5//GCK//IGF1//IGF2//INS//
GO:0062014	negative regulation of small molecule metabolic process	Biological process	12	123	872	17653	1.975050347	0.018584193	0.659027677	1.730856298	0.013761468	ADRA1D//GABBR2//APOC1//SIK1//GCK//INS//PPARGC1A//MYOG//SIRT6//TSPO//ATCAY//PID1//
GO:0001867	complement activation, lectin pathway	Biological process	3	12	872	17653	5.061066514	0.018904535	0.659027677	1.723434003	0.003440367	SERPING1//MASP1//C1S//
GO:0015740	C4-dicarboxylate transport	Biological process	3	12	872	17653	5.061066514	0.018904535	0.659027677	1.723434003	0.003440367	SLC25A10//SLC13A5//ABAT//
GO:0044090	positive regulation of vacuole organization	Biological process	3	12	872	17653	5.061066514	0.018904535	0.659027677	1.723434003	0.003440367	RAB3GAP2//BECN1//LRSAM1//
GO:0045820	negative regulation of glycolytic process	Biological process	3	12	872	17653	5.061066514	0.018904535	0.659027677	1.723434003	0.003440367	PPARGC1A//MYOG//SIRT6//
GO:0051198	negative regulation of coenzyme metabolic process	Biological process	3	12	872	17653	5.061066514	0.018904535	0.659027677	1.723434003	0.003440367	PPARGC1A//MYOG//SIRT6//
GO:0061684	chaperone-mediated autophagy	Biological process	3	12	872	17653	5.061066514	0.018904535	0.659027677	1.723434003	0.003440367	CLU//HSPA8//EEF1A1//
GO:0072310	glomerular epithelial cell development	Biological process	3	12	872	17653	5.061066514	0.018904535	0.659027677	1.723434003	0.003440367	JAG1//MYO1E//FOXJ1//
GO:0034284	response to monosaccharide	Biological process	17	198	872	17653	1.738144055	0.019095037	0.659612231	1.719079498	0.019495413	EIF2B1//IGF1//IGF2//INS//INS-IGF2//NR0B2//ACVR2B//KIF5B//PPP3CB//C2CD2L//GCK//EFNA5//STXBP4//CDK16//PPARGC1A//FOXO3//KCNB1//
GO:0009117	nucleotide metabolic process	Biological process	46	680	872	17653	1.369465057	0.019125658	0.659612231	1.718383619	0.052752294	SLC25A23//GCK//ENO4//NUPL2//NUP98//PRKAG2//NDC1//OGT//NDUFA3//NDUFC2//UQCR10//COX6B1//PPAT//ADM//NT5C1A//SAMHD1//SHMT1//GPD1L//IDH2//LDHC//ATP5F1B//ATP5PF//ADRA1D//GABBR2//NUDT4//NMRK1//PANK4//RAMP3//RAPGEF3//MOCS3//MOCOS//PARP16//COA6//PPARGC1A//MYOG//SIRT6//IGF1//INS//CLPX//HSPA8//RHOQ//PGM2L1//KCNAB2//TSPO//PID1//PUDP//
GO:0032365	intracellular lipid transport	Biological process	5	32	872	17653	3.163166571	0.019311433	0.659612231	1.714185497	0.005733945	PRKAG2//PRKAB2//SLC25A20//NUS1//LDLR//
GO:1903580	positive regulation of ATP metabolic process	Biological process	5	32	872	17653	3.163166571	0.019311433	0.659612231	1.714185497	0.005733945	IGF1//INS//MYOG//PPARGC1A//PID1//
GO:0046330	positive regulation of JNK cascade	Biological process	12	124	872	17653	1.959122521	0.01968557	0.669012599	1.705852015	0.013761468	ERN2//DAB2IP//TAOK1//WNT7B//PAK1//FZD8//ZEB2//RASGRP1//EDAR//GADD45B//CCL21//CARD9//
GO:0019219	regulation of nucleobase-containing compound metabolic process	Biological process	240	4328	872	17653	1.122602554	0.019854565	0.671382116	1.702139624	0.275229358	N4BP2L2//KLF12//DAB2IP//ARX//DMRT1//SPEN//FOXJ1//FOXO3//DICER1//FOXD3//ARHGAP35//LMCD1//HMX1//ANKRD33//IGF2//RBPJ//FASLG//MAX//NFKB2//CHCHD3//RFX5//STAT6//MLX//TGIF1//YY1//ZBTB14//PCGF2//ZNF202//SAP130//USP9X//FZD8//NR0B2//CBFA2T2//ACVR2B//PAXBP1//ZNF536//ZEB2//RBM15B//SRSF6//SLC25A23//NUPL2//GCK//NUP98//PRKAG2//NDC1//OGT//ZNF737//TRIM22//HMG20B//CARM1//PPARGC1A//BAZ1A//PMF1//ZNF648//ZNF582//ZNF7…
GO:0007613	memory	Biological process	11	110	872	17653	2.024426606	0.020027278	0.673853131	1.698378079	0.012614679	CHRNA7//COMT//RGS14//ARC//LDLR//CRTC1//ITGA3//LMX1A//PPP3CB//SYT4//SHISA7//
GO:0044262	cellular carbohydrate metabolic process	Biological process	21	262	872	17653	1.622632012	0.020220383	0.675453103	1.694210629	0.024082569	G6PC//PRKAG2//PPP1CC//PGM2L1//INPP5K//PYGB//STBD1//GK5//IDH2//C1QTNF1//IGFBP5//EXT1//PPARGC1A//B3GNT5//SIK1//GCK//INS//IGF1//IGF2//MYOG//SIRT6//
GO:0090407	organophosphate biosynthetic process	Biological process	47	700	872	17653	1.359257864	0.020274579	0.675453103	1.693048149	0.053899083	GCK//ENO4//NUPL2//NUP98//PRKAG2//NDC1//OGT//PPAT//ADM//SHMT1//NUS1//SELENOI//GPAT4//DGKA//GPD1L//DDHD1//PLA2G12A//PLSCR1//CDIPT//INPP5K//PI4K2A//SBF1//SAMD8//SGMS2//IDH2//LDHC//ATP5F1B//ATP5PF//MOCS3//MOCOS//ADRA1D//GABBR2//SERINC1//NMRK1//PANK4//RAMP3//ITPKC//PARP16//PNPO//PPARGC1A//MYOG//SIRT6//IGF1//INS//GK5//PGM2L1//PID1//
GO:0034404	nucleobase-containing small molecule biosynthetic process	Biological process	18	215	872	17653	1.694868786	0.020408334	0.676576295	1.690192442	0.020642202	GCK//ENO4//NUPL2//NUP98//PRKAG2//NDC1//OGT//NT5C1A//SAMHD1//RAPGEF3//PUDP//PPARGC1A//MYOG//SIRT6//IGF1//INS//PGM2L1//NUDT4//
GO:0006164	purine nucleotide biosynthetic process	Biological process	23	295	872	17653	1.578366506	0.020914562	0.689976502	1.679551226	0.026376147	GCK//ENO4//NUPL2//NUP98//PRKAG2//NDC1//OGT//ADM//PPAT//LDHC//ATP5F1B//ATP5PF//ADRA1D//GABBR2//PANK4//RAMP3//PPARGC1A//MYOG//SIRT6//IGF1//INS//PGM2L1//PID1//
GO:0019827	stem cell population maintenance	Biological process	14	155	872	17653	1.828514353	0.021450814	0.69954516	1.668556232	0.016055046	FOXD3//RBPJ//LIG4//BCL9//ZFP36L2//ZIC3//NANOG//ZSCAN10//JAG1//FOXO3//METTL14//BMPR1A//SMC1A//MED14//
GO:1900543	negative regulation of purine nucleotide metabolic process	Biological process	7	57	872	17653	2.486137937	0.021592833	0.69954516	1.66569037	0.008027523	ADRA1D//GABBR2//PPARGC1A//MYOG//SIRT6//TSPO//PID1//
GO:0098662	inorganic cation transmembrane transport	Biological process	49	738	872	17653	1.344131486	0.021640834	0.69954516	1.66472601	0.056192661	BHLHA15//SLC25A23//SLC12A7//KCNJ13//SLC12A1//METTL21C//CASQ2//ATP6AP1//ACTN4//ATOX1//HCN4//KCNK1//HCN2//SCN8A//ATP5F1B//ATP5PF//RASA3//CCL21//XCL1//CACNG3//CHRNA7//DENND5B//DENND5A//CACNG6//ORAI2//ATP2C2//KCNE3//KCNB1//TMEM38B//KCNK16//KCNAB2//KCNK6//GRIN2B//ACTN2//AMIGO1//ADRA1D//STAC3//EHD3//RRAD//ANK3//COX6B1//CYB5A//FASLG//MAGT1//MMGT1//KIF5B//RAMP3//GPD1L//UTRN//
GO:0010907	positive regulation of glucose metabolic process	Biological process	5	33	872	17653	3.067313039	0.021861262	0.69954516	1.660324778	0.005733945	PPARGC1A//GCK//IGF1//IGF2//INS//
GO:0032885	regulation of polysaccharide biosynthetic process	Biological process	5	33	872	17653	3.067313039	0.021861262	0.69954516	1.660324778	0.005733945	INPP5K//GCK//IGF1//IGF2//INS//
GO:1900271	regulation of long-term synaptic potentiation	Biological process	5	33	872	17653	3.067313039	0.021861262	0.69954516	1.660324778	0.005733945	CHRNA7//CRTC1//INS//SHISA7//ARC//
GO:0030154	cell differentiation	Biological process	229	4124	872	17653	1.124136015	0.021928667	0.69954516	1.65898777	0.262614679	LAMC3//EREG//FOXO3//ADM//AMOT//FLT1//GDF2//MYO1E//SGPL1//SND1//IGFBP5//ATP5F1B//CCDC47//RUNX2//TBC1D20//JAG1//MCL1//NANOG//SEMA3G//OVOL2//ZEB2//ITGA3//MATN2//ASTN1//ELP3//USP9X//ALKBH1//IL15//NLE1//LATS2//RBPJ//BMPR1A//CHSY1//GPAT4//ZFAT//KCNAB2//NFKB2//STAT6//LIG4//POU2F2//SIRT6//COL27A1//DZIP1//GALNTL5//DDX25//FSCN3//SLITRK5//ANK3//MAP1A//RAB8A//NEFH//AMIGO1//ARX//DOK1//EFNA5//EXT1//ARHGAP35//K…
GO:0048878	chemical homeostasis	Biological process	70	1114	872	17653	1.27208135	0.022061795	0.699619756	1.656359145	0.080275229	PPARGC1A//GCK//COMT//CYP4A11//HCN4//CASQ2//CHRNA7//EPHX2//VAPB//TMEM203//ATP2C2//ATOX1//ALAS2//GDF2//FLVCR1//ATP6AP1//TFR2//C1QTNF1//ADM//ADRA1D//GPR6//LPAR2//P2RX3//METTL21C//ANK3//FASLG//SOD2//WNT7B//KIF5B//PPP3CB//C2CD2L//BHLHA15//G6PC//IGF1//IGF2//IGFBP5//INS//KCNB1//SIRT6//INPP5K//SLC2A4//INS-IGF2//EHD1//NUS1//IL18//LDLR//SFTPD//TBC1D20//RASA3//CCL21//XCL1//SLC25A23//SLC26A8//ATP5F1B//SLC4A4…
GO:0034765	regulation of ion transmembrane transport	Biological process	32	446	872	17653	1.452503394	0.022367217	0.699619756	1.650388048	0.036697248	TCAF1//METTL21C//CASQ2//ACTN4//XCL1//KCNE3//ACTN2//KCNAB2//AMIGO1//ADRA1D//STAC3//EHD3//RRAD//ANK3//KIF5B//RAMP3//PPARGC1A//CACNG3//SHISA7//GPD1L//UTRN//ARC//HCN4//CLCN2//KCNB1//KCNJ13//CLIC6//CACNG6//HCN2//SCN8A//KCNK16//KCNK6//
GO:0006753	nucleoside phosphate metabolic process	Biological process	46	687	872	17653	1.355511264	0.02241577	0.699619756	1.649446329	0.052752294	SLC25A23//GCK//ENO4//NUPL2//NUP98//PRKAG2//NDC1//OGT//NDUFA3//NDUFC2//UQCR10//COX6B1//PPAT//ADM//NT5C1A//SAMHD1//SHMT1//GPD1L//IDH2//LDHC//ATP5F1B//ATP5PF//ADRA1D//GABBR2//PUDP//NUDT4//NMRK1//PANK4//RAMP3//RAPGEF3//MOCS3//MOCOS//PARP16//COA6//PPARGC1A//MYOG//SIRT6//IGF1//INS//CLPX//HSPA8//RHOQ//PGM2L1//KCNAB2//TSPO//PID1//
GO:0051650	establishment of vesicle localization	Biological process	20	249	872	17653	1.626045466	0.022574924	0.699619756	1.646373699	0.02293578	SEPT5//STX1B//NAPA//UNC13A//SYT17//SYT4//MLPH//ACTN4//STX2//BBS5//RASGRP1//KIF5B//TBC1D20//F5//TRAPPC4//GOSR1//TMEM230//AP3S2//KIFAP3//KIF23//
GO:0006816	calcium ion transport	Biological process	30	413	872	17653	1.470527801	0.022771876	0.699619756	1.642601199	0.03440367	ORAI2//BHLHA15//SLC25A23//P2RX3//METTL21C//CASQ2//RASA3//CCL21//XCL1//BEST1//CAMK2B//INPP5K//TSPO//GCK//CACNG3//CHRNA7//DENND5B//DENND5A//CACNG6//ATP2C2//GRM6//GRIN2B//ADRA1D//KCNE3//STAC3//EHD3//RRAD//FASLG//RAMP3//CACHD1//
GO:0032411	positive regulation of transporter activity	Biological process	10	98	872	17653	2.065741434	0.02281761	0.699619756	1.641729846	0.01146789	ACTN4//ACTN2//KCNE3//STAC3//EHD3//TCAF1//KIF5B//ANK3//ARC//PON1//
GO:0034764	positive regulation of transmembrane transport	Biological process	16	187	872	17653	1.732129716	0.023169384	0.699619756	1.635085514	0.018348624	RHOQ//IGF1//INS//ACTN4//XCL1//ACTN2//AMIGO1//KCNE3//STAC3//EHD3//TCAF1//KIF5B//RAMP3//ANK3//ARC//PAK1//
GO:1900076	regulation of cellular response to insulin stimulus	Biological process	8	71	872	17653	2.281044063	0.0234089	0.699619756	1.630618989	0.009174312	OGT//INPP5K//PID1//IGF1//IGF2//INS//INS-IGF2//PAK1//
GO:0009150	purine ribonucleotide metabolic process	Biological process	37	533	872	17653	1.405324285	0.023519653	0.699619756	1.628569084	0.042431193	SLC25A23//GCK//ENO4//NUPL2//NUP98//PRKAG2//NDC1//OGT//NDUFA3//NDUFC2//UQCR10//COX6B1//ADM//PPAT//LDHC//ATP5F1B//ATP5PF//ADRA1D//GABBR2//PANK4//RAMP3//RAPGEF3//MOCS3//MOCOS//COA6//PPARGC1A//MYOG//SIRT6//IGF1//INS//CLPX//HSPA8//RHOQ//PGM2L1//NUDT4//TSPO//PID1//
GO:0045980	negative regulation of nucleotide metabolic process	Biological process	7	58	872	17653	2.443273489	0.023546329	0.699619756	1.628076791	0.008027523	ADRA1D//GABBR2//PPARGC1A//MYOG//SIRT6//TSPO//PID1//
GO:2001259	positive regulation of cation channel activity	Biological process	7	58	872	17653	2.443273489	0.023546329	0.699619756	1.628076791	0.008027523	KCNE3//STAC3//EHD3//KIF5B//ARC//ANK3//ACTN2//
GO:0009650	UV protection	Biological process	3	13	872	17653	4.671753705	0.023689624	0.699619756	1.625441841	0.003440367	ERCC1//ERCC4//SCARA3//
GO:0014889	muscle atrophy	Biological process	3	13	872	17653	4.671753705	0.023689624	0.699619756	1.625441841	0.003440367	PPARGC1A//IL15//MYOG//
GO:0045721	negative regulation of gluconeogenesis	Biological process	3	13	872	17653	4.671753705	0.023689624	0.699619756	1.625441841	0.003440367	SIK1//GCK//INS//
GO:0055064	chloride ion homeostasis	Biological process	3	13	872	17653	4.671753705	0.023689624	0.699619756	1.625441841	0.003440367	FASLG//SLC12A7//SLC12A1//
GO:1900025	negative regulation of substrate adhesion-dependent cell spreading	Biological process	3	13	872	17653	4.671753705	0.023689624	0.699619756	1.625441841	0.003440367	EFNA5//RCC2//ACTN4//
GO:2000651	positive regulation of sodium ion transmembrane transporter activity	Biological process	3	13	872	17653	4.671753705	0.023689624	0.699619756	1.625441841	0.003440367	ACTN4//KIF5B//ANK3//
GO:0006355	regulation of transcription, DNA-templated	Biological process	209	3745	872	17653	1.129786811	0.024033316	0.706683992	1.619186298	0.239678899	N4BP2L2//KLF12//DAB2IP//ARX//DMRT1//SPEN//FOXJ1//FOXO3//DICER1//FOXD3//ARHGAP35//LMCD1//HMX1//ANKRD33//IGF2//RBPJ//FASLG//MAX//NFKB2//CHCHD3//RFX5//STAT6//MLX//TGIF1//YY1//ZBTB14//PCGF2//ZNF202//SAP130//USP9X//FZD8//NR0B2//CBFA2T2//ACVR2B//PAXBP1//ZNF536//ZEB2//SP9//IRX5//SOX30//PRDM7//ZNF384//EMX2//ADNP2//ZNF385A//ELP4//BRD7//GRHL1//HMX2//FOXK2//NFYC//MED18//ELP3//ZNF410//PRDM12//LHX5//SOD2//SOX…
GO:0007215	glutamate receptor signaling pathway	Biological process	9	85	872	17653	2.143510523	0.024199855	0.708407265	1.616187238	0.010321101	GRM6//GRIA3//GRIN2B//UNC13A//PPARGC1A//CACNG3//SHISA7//ARC//KCNB1//
GO:0016073	snRNA metabolic process	Biological process	10	99	872	17653	2.044875359	0.024301417	0.708407265	1.614368396	0.01146789	RPAP2//CT45A7//CT45A9//CT45A8//INTS6L//CT45A6//CT45A1//SAGE1//POU2F2//TBP//
GO:0009132	nucleoside diphosphate metabolic process	Biological process	13	143	872	17653	1.840387823	0.024848565	0.721248253	1.604698692	0.014908257	GCK//ENO4//NUPL2//NUP98//PRKAG2//NDC1//OGT//PPARGC1A//MYOG//SIRT6//IGF1//INS//PGM2L1//
GO:1901700	response to oxygen-containing compound	Biological process	94	1565	872	17653	1.215949527	0.026249039	0.756880296	1.580886591	0.107798165	PPARGC1A//SOD2//TXNRD3//RGS10//EIF4EBP1//RHOQ//STXBP4//IGF2//INS//ATP6AP1//ADRA1D//ABAT//P2RX3//ERCC1//EIF2B1//IGF1//INS-IGF2//NR0B2//ACVR2B//COLEC12//IL18//TRIB1//WNT8B//ARNT2//CARD9//JAG1//COMT//ADM//FASLG//NFKB2//ACP5//RPS6KA3//VCAM1//TSPO//MAX//SRSF6//OGT//GCK//RAB8A//PAK1//INPP5K//PPAT//SLC2A4//STX2//BECN1//HOXD13//CCL21//YY1//TNFSF4//KIF5B//PPP3CB//C2CD2L//SLC6A3//SMPD1//EFTUD2//SST//EREG//…
GO:0007267	cell-cell signaling	Biological process	99	1658	872	17653	1.208795138	0.026299996	0.756880296	1.580044326	0.11353211	STX1B//UNC13A//ADRA1D//DACT3//CELSR2//MACF1//DKK2//BRD7//WNT7B//WNT8B//PPP3CB//SEPT5//SLC12A7//CHRNA7//CHRNB3//SLITRK5//GRIN2B//GRM6//NPY1R//OMP//PCDHB4//SST//CHRFAM7A//NRXN2//GABBR2//HSPA8//PPFIA3//KIF1B//ADARB1//STAC3//P2RX3//MYLK2//RAPGEF3//DPP4//GCK//KCNB1//NAPA//SYT17//SYT4//LHX5//ACVR2B//ITGA3//ZEB2//CDK16//STX2//RGS14//ABAT//NR0B2//CNTNAP4//NISCH//KIF5B//GRIA3//FZD8//C2CD2L//ADM//INS//NCDN…
GO:0035019	somatic stem cell population maintenance	Biological process	8	73	872	17653	2.218549705	0.027163299	0.763261311	1.566017482	0.009174312	FOXD3//RBPJ//LIG4//BCL9//ZFP36L2//ZIC3//NANOG//ZSCAN10//
GO:0030809	negative regulation of nucleotide biosynthetic process	Biological process	6	47	872	17653	2.58437439	0.027288598	0.763261311	1.564018778	0.006880734	ADRA1D//GABBR2//PPARGC1A//MYOG//SIRT6//PID1//
GO:0034260	negative regulation of GTPase activity	Biological process	6	47	872	17653	2.58437439	0.027288598	0.763261311	1.564018778	0.006880734	DAB2IP//AMOT//RHOH//F11R//PDE6D//RCC2//
GO:0035094	response to nicotine	Biological process	6	47	872	17653	2.58437439	0.027288598	0.763261311	1.564018778	0.006880734	CHRNA7//CHRNB3//ABAT//KCNK1//SLC6A3//VCAM1//
GO:0044275	cellular carbohydrate catabolic process	Biological process	6	47	872	17653	2.58437439	0.027288598	0.763261311	1.564018778	0.006880734	G6PC//PGM2L1//PYGB//STBD1//GK5//INS//
GO:1900372	negative regulation of purine nucleotide biosynthetic process	Biological process	6	47	872	17653	2.58437439	0.027288598	0.763261311	1.564018778	0.006880734	ADRA1D//GABBR2//PPARGC1A//MYOG//SIRT6//PID1//
GO:0009165	nucleotide biosynthetic process	Biological process	27	369	872	17653	1.48128776	0.027311731	0.763261311	1.563650773	0.030963303	GCK//ENO4//NUPL2//NUP98//PRKAG2//NDC1//OGT//PPAT//ADM//SHMT1//IDH2//LDHC//ATP5F1B//ATP5PF//ADRA1D//GABBR2//NMRK1//PANK4//RAMP3//PARP16//PPARGC1A//MYOG//SIRT6//IGF1//INS//PGM2L1//PID1//
GO:0014066	regulation of phosphatidylinositol 3-kinase signaling	Biological process	10	101	872	17653	2.004382778	0.027475236	0.764670876	1.561058564	0.01146789	DAB2IP//FLT1//IGF1//IGF2//IL18//INS//INS-IGF2//BECN1//RASGRP1//IER3//
GO:0050435	amyloid-beta metabolic process	Biological process	5	35	872	17653	2.892038008	0.027592758	0.764794353	1.559204889	0.005733945	CHRNA7//CLU//ACE//UNC13A//BECN1//
GO:0008610	lipid biosynthetic process	Biological process	46	697	872	17653	1.33606347	0.027883668	0.769703055	1.554650092	0.052752294	ST6GALNAC6//NUS1//ACSF3//PRKAG2//PRKAB2//SELENOI//GPAT4//DGKA//GPD1L//DDHD1//PLA2G12A//PLSCR1//CDIPT//INPP5K//PI4K2A//SBF1//SAMD8//SGMS2//ST8SIA5//ST6GALNAC5//CYP21A2//ACBD3//TSPO//ADM//HSD17B14//SERINC1//GBGT1//GLT6D1//ST3GAL2//ST3GAL4//B3GNT5//LDLR//SIK1//INS//ABHD6//ELOVL7//PRKD3//SGPL1//CERS5//VAPB//SEC14L2//KPNB1//NFYC//APOC1//SMPD1//PPARGC1A//
GO:0048518	positive regulation of biological process	Biological process	315	5841	872	17653	1.091755488	0.028200706	0.773914604	1.549740016	0.361238532	DAB2IP//GADD45B//TAOK1//CHRNA7//IGF1//IGF2//INS//MAPK10//INS-IGF2//NFAM1//EREG//TNFSF4//MASP1//C1S//SERPING1//XCL1//RAMP3//RASGRP1//WDFY2//IL34//EFNA5//PAK1//GDF2//CCL21//UTRN//STX1B//UNC13A//BMPR1A//TMEM173//PSMA8//MUC6//PSMC4//PSMD12//CARD9//UBE2D2//RPS6KA3//SFTPD//PLVAP//KLK7//GYPC//CRTAM//FOXJ1//FCER2//CLU//ERCC1//ERCC4//EGLN3//BCL2L13//FASLG//DIABLO//VSIG4//CARM1//ZNF385A//PARP16//VAPB//RBPJ…
GO:0006639	acylglycerol metabolic process	Biological process	11	116	872	17653	1.919714885	0.028388798	0.773914604	1.546852995	0.012614679	G6PC//GK5//APOC1//LDLR//SIK1//GPAT4//LIPE//DGKK//DGKA//DGKZ//ABHD6//
GO:0009260	ribonucleotide biosynthetic process	Biological process	23	304	872	17653	1.53163855	0.0283901	0.773914604	1.546833072	0.026376147	GCK//ENO4//NUPL2//NUP98//PRKAG2//NDC1//OGT//ADM//PPAT//LDHC//ATP5F1B//ATP5PF//ADRA1D//GABBR2//PANK4//RAMP3//PPARGC1A//MYOG//SIRT6//IGF1//INS//PGM2L1//PID1//
GO:0044381	glucose import in response to insulin stimulus	Biological process	4	24	872	17653	3.374044343	0.028548684	0.773914604	1.544413913	0.004587156	PID1//INS//PAK1//SLC2A4//
GO:0050806	positive regulation of synaptic transmission	Biological process	13	146	872	17653	1.802571635	0.028837075	0.773914604	1.540048796	0.014908257	STX1B//UNC13A//KIF5B//CACNG3//RGS14//ARC//GRIN2B//ABAT//IGSF9B//CHRNA7//CRTC1//INS//SHISA7//
GO:0006684	sphingomyelin metabolic process	Biological process	3	14	872	17653	4.338057012	0.029066141	0.773914604	1.536612629	0.003440367	SMPD1//SAMD8//SGMS2//
GO:0030812	negative regulation of nucleotide catabolic process	Biological process	3	14	872	17653	4.338057012	0.029066141	0.773914604	1.536612629	0.003440367	PPARGC1A//MYOG//SIRT6//
GO:0060253	negative regulation of glial cell proliferation	Biological process	3	14	872	17653	4.338057012	0.029066141	0.773914604	1.536612629	0.003440367	DICER1//IDH2//TSPO//
GO:0072488	ammonium transmembrane transport	Biological process	3	14	872	17653	4.338057012	0.029066141	0.773914604	1.536612629	0.003440367	SLC25A20//RHBG//SLC22A1//
GO:0043270	positive regulation of ion transport	Biological process	19	240	872	17653	1.602671063	0.029313982	0.77721104	1.532925185	0.021788991	P2RX3//GPD1L//ANK3//SYT4//CYP4A11//ACTN4//KIF5B//ACTN2//XCL1//TSPO//GRM6//AMIGO1//KCNE3//STAC3//EHD3//TCAF1//ABAT//RAMP3//ARC//
GO:0032414	positive regulation of ion transmembrane transporter activity	Biological process	9	88	872	17653	2.070436301	0.02951633	0.77721104	1.529937647	0.010321101	ACTN4//ACTN2//KCNE3//STAC3//EHD3//TCAF1//KIF5B//ANK3//ARC//
GO:0005978	glycogen biosynthetic process	Biological process	6	48	872	17653	2.530533257	0.029930734	0.77721104	1.523882628	0.006880734	INPP5K//GCK//IGF1//IGF2//INS//PGM2L1//
GO:0009250	glucan biosynthetic process	Biological process	6	48	872	17653	2.530533257	0.029930734	0.77721104	1.523882628	0.006880734	PGM2L1//INPP5K//GCK//IGF1//IGF2//INS//
GO:0045944	positive regulation of transcription by RNA polymerase II	Biological process	70	1132	872	17653	1.251853908	0.029982618	0.77721104	1.523130444	0.080275229	RBPJ//MAML3//PSMC4//RUNX2//BMPR1A//CARM1//PPARGC1A//CREB3L4//DAB2IP//BHLHA15//DMRT1//JAG1//FOXJ1//FOXO3//CRTC1//RHOQ//GDF2//FOXD3//GRHL1//HOXB2//HOXC10//HOXD13//TMEM173//IGF1//IL18//FOXK2//IRF6//LMX1A//MYO6//MYOG//NFKB2//NFYC//NUP98//PAX3//PITX1//PLSCR1//POU2F2//TET2//SOHLH2//PID1//PPP3CB//NKRF//ZFAT//OVOL2//RFX5//RLF//BCL9//RPS6KA3//ATXN7//CSRNP1//SOX12//STAT6//TAF4//MLX//TFR2//YY1//ZIC3//PAGR1/…
GO:0006638	neutral lipid metabolic process	Biological process	11	117	872	17653	1.903307065	0.029994393	0.77721104	1.522959919	0.012614679	G6PC//GK5//APOC1//LDLR//SIK1//GPAT4//LIPE//DGKK//DGKA//DGKZ//ABHD6//
GO:1905477	positive regulation of protein localization to membrane	Biological process	11	117	872	17653	1.903307065	0.029994393	0.77721104	1.522959919	0.012614679	MTCL1//ANK3//KCNB1//PAK1//TCAF1//RAMP3//STAC3//ARHGEF16//ITGA3//KIF5B//VIL1//
GO:0051345	positive regulation of hydrolase activity	Biological process	49	754	872	17653	1.315608802	0.030244895	0.778706761	1.519347916	0.056192661	EGLN3//BCL2L13//FASLG//DIABLO//DAB2IP//PARP16//VAPB//LPAR2//FLT1//CLPX//DDX11//DNAJB6//TOR1AIP1//DNAJB2//NAPA//RASGRP1//RAPGEF3//RGS14//ACAP3//TBC1D20//RASA3//RAP1GAP2//DNMBP//ARHGEF12//RAB3GAP2//ARHGAP35//F11R//TBC1D19//RASA2//RGS10//RSU1//CCL21//XCL1//C15ORF62//RIN3//RANBP3//HTRA2//NLRP2//MSH3//FOXJ1//ARHGEF16//RCC2//RALGAPA2//NCAPH//PLSCR1//MTCL1//DNAL4//GRIN2B//MEFV//
GO:0097659	nucleic acid-templated transcription	Biological process	217	3924	872	17653	1.119522358	0.030282401	0.778706761	1.518809693	0.248853211	N4BP2L2//KLF12//DAB2IP//ARX//DMRT1//SPEN//FOXJ1//FOXO3//DICER1//FOXD3//ARHGAP35//LMCD1//HMX1//ANKRD33//IGF2//RBPJ//FASLG//MAX//NFKB2//CHCHD3//RFX5//STAT6//MLX//TGIF1//YY1//ZBTB14//PCGF2//ZNF202//SAP130//USP9X//FZD8//NR0B2//CBFA2T2//ACVR2B//PAXBP1//ZNF536//ZEB2//CARM1//PMF1//CREB3L4//BHLHA15//GRHL1//HOXB2//HOXC10//HOXD13//FOXK2//IRF6//LMX1A//NFYC//NUP98//PAX3//PITX1//PLSCR1//POU2F2//SOHLH2//NKRF//…
GO:1901293	nucleoside phosphate biosynthetic process	Biological process	27	373	872	17653	1.465402637	0.030717725	0.786908996	1.51261095	0.030963303	GCK//ENO4//NUPL2//NUP98//PRKAG2//NDC1//OGT//PPAT//ADM//SHMT1//IDH2//LDHC//ATP5F1B//ATP5PF//ADRA1D//GABBR2//NMRK1//PANK4//RAMP3//PARP16//PPARGC1A//MYOG//SIRT6//IGF1//INS//PGM2L1//PID1//
GO:0070838	divalent metal ion transport	Biological process	32	458	872	17653	1.414446537	0.030907506	0.788782884	1.509936035	0.036697248	ORAI2//RAMP3//CACNG3//CHRNA7//CACHD1//CACNG6//BHLHA15//SLC25A23//P2RX3//METTL21C//CASQ2//MAGT1//MMGT1//RASA3//CCL21//XCL1//BEST1//CAMK2B//INPP5K//TSPO//GCK//DENND5B//DENND5A//ATP2C2//GRM6//GRIN2B//ADRA1D//KCNE3//STAC3//EHD3//RRAD//FASLG//
GO:0072384	organelle transport along microtubule	Biological process	8	75	872	17653	2.159388379	0.031315883	0.796200442	1.504235336	0.009174312	RASGRP1//KIF5B//KIF1B//AP3S2//KIFAP3//KIF23//NEFH//KIF3C//
GO:0006813	potassium ion transport	Biological process	19	242	872	17653	1.589425847	0.031542549	0.79743918	1.501103211	0.021788991	CASQ2//ACTN2//SLC12A7//KCNJ13//SLC12A1//ADRA1D//GCK//ANK3//KIF5B//KCNE3//HCN4//KCNB1//KCNK1//TMEM38B//HCN2//KCNK16//KCNAB2//KCNK6//AMIGO1//
GO:0051049	regulation of transport	Biological process	107	1821	872	17653	1.189531284	0.031600429	0.79743918	1.500307024	0.122706422	STX1B//UNC13A//SIK1//COMT//CASQ2//ACTN2//RAPGEF3//DPP4//GCK//KCNB1//PPP3CB//TCAF1//P2RX3//GPD1L//ANK3//NAPA//INPP5K//PON1//METTL21C//SYT4//ABAT//ADRA1D//RHOQ//IGF1//INS//RAB8A//SEPT5//SYT17//AAK1//KIF5B//NR0B2//CYP4A11//APOC1//TSPO//NUS1//REEP6//ACTN4//MYLK2//TMEM173//HCN4//CLCN2//KCNJ13//CLIC6//CACNG6//HCN2//SCN8A//KCNK16//KCNK6//C2CD2L//LRSAM1//LDLR//TFR2//CD151//ATP6AP1//PRKAG2//SIRT6//PPP1CC/…
GO:0046390	ribose phosphate biosynthetic process	Biological process	23	308	872	17653	1.51174714	0.032301223	0.812093567	1.490781037	0.026376147	GCK//ENO4//NUPL2//NUP98//PRKAG2//NDC1//OGT//ADM//PPAT//LDHC//ATP5F1B//ATP5PF//ADRA1D//GABBR2//PANK4//RAMP3//PPARGC1A//MYOG//SIRT6//IGF1//INS//PGM2L1//PID1//
GO:0009648	photoperiodism	Biological process	4	25	872	17653	3.239082569	0.032697676	0.812994051	1.485483116	0.004587156	SIK1//CRTC1//PPP1CC//RBM4B//
GO:0060669	embryonic placenta morphogenesis	Biological process	4	25	872	17653	3.239082569	0.032697676	0.812994051	1.485483116	0.004587156	ADM//DNAJB6//WNT7B//IGF2//
GO:1901017	negative regulation of potassium ion transmembrane transporter activity	Biological process	4	25	872	17653	3.239082569	0.032697676	0.812994051	1.485483116	0.004587156	KCNE3//ANK3//CASQ2//ACTN2//
GO:0006479	protein methylation	Biological process	15	180	872	17653	1.687022171	0.033443244	0.818255465	1.475691609	0.017201835	SETD3//CARM1//METTL21C//EEF2KMT//PAXBP1//PRDM7//PRDM9//PRDM6//PRDM12//OGT//TET2//RLF//EEF1A1//FAM98B//HSPA8//
GO:0008213	protein alkylation	Biological process	15	180	872	17653	1.687022171	0.033443244	0.818255465	1.475691609	0.017201835	EEF1A1//EEF2KMT//METTL21C//FAM98B//HSPA8//SETD3//CARM1//PAXBP1//PRDM7//PRDM9//PRDM6//PRDM12//OGT//TET2//RLF//
GO:0000271	polysaccharide biosynthetic process	Biological process	8	76	872	17653	2.130975374	0.03354666	0.818255465	1.474350716	0.009174312	PGM2L1//INPP5K//EXT1//B3GNT5//GCK//IGF1//IGF2//INS//
GO:0009259	ribonucleotide metabolic process	Biological process	37	548	872	17653	1.36685738	0.033837224	0.818255465	1.470605268	0.042431193	SLC25A23//GCK//ENO4//NUPL2//NUP98//PRKAG2//NDC1//OGT//NDUFA3//NDUFC2//UQCR10//COX6B1//ADM//PPAT//LDHC//ATP5F1B//ATP5PF//ADRA1D//GABBR2//PANK4//RAMP3//RAPGEF3//MOCS3//MOCOS//COA6//PPARGC1A//MYOG//SIRT6//IGF1//INS//CLPX//HSPA8//RHOQ//PGM2L1//NUDT4//TSPO//PID1//
GO:0032879	regulation of localization	Biological process	153	2700	872	17653	1.147175076	0.03412146	0.818255465	1.466972396	0.175458716	STX1B//UNC13A//SIK1//XCL1//PLVAP//COMT//CASQ2//ACTN2//RAPGEF3//DPP4//GCK//KCNB1//PPP3CB//TCAF1//P2RX3//DAB2IP//GDF2//ADAMTS9//MACF1//MARVELD3//ITGA3//VIL1//RCC2//PAK1//GPD1L//ANK3//NAPA//INPP5K//PON1//METTL21C//EHD1//SYT4//ABAT//ADRA1D//ACE//IGF1//TRIB1//PPARGC1A//IGFBP5//BMPR1A//RHOQ//INS//RAB8A//SEPT5//SYT17//AAK1//AMOT//TMIGD1//TBCCD1//SST//UNC5C//LRRC15//FLT1//ELP5//ELP3//SEMA3G//SOD2//ZNF703…
GO:0009395	phospholipid catabolic process	Biological process	5	37	872	17653	2.735711629	0.034197271	0.818255465	1.466008549	0.005733945	SMPD1//LDLR//APOC1//GDE1//ABHD6//
GO:0032881	regulation of polysaccharide metabolic process	Biological process	5	37	872	17653	2.735711629	0.034197271	0.818255465	1.466008549	0.005733945	INPP5K//GCK//IGF1//IGF2//INS//
GO:0072511	divalent inorganic cation transport	Biological process	32	462	872	17653	1.402200246	0.034251964	0.818255465	1.465314524	0.036697248	ORAI2//RAMP3//CACNG3//CHRNA7//CACHD1//CACNG6//BHLHA15//SLC25A23//P2RX3//METTL21C//CASQ2//MAGT1//MMGT1//RASA3//CCL21//XCL1//BEST1//CAMK2B//INPP5K//TSPO//GCK//DENND5B//DENND5A//ATP2C2//GRM6//GRIN2B//ADRA1D//KCNE3//STAC3//EHD3//RRAD//FASLG//
GO:0051648	vesicle localization	Biological process	20	261	872	17653	1.551284755	0.034802097	0.818255465	1.458394586	0.02293578	SEPT5//STX1B//NAPA//UNC13A//SYT17//SYT4//MLPH//ACTN4//STX2//RASGRP1//BBS5//KIF5B//TBC1D20//F5//TRAPPC4//GOSR1//TMEM230//AP3S2//KIFAP3//KIF23//
GO:0060341	regulation of cellular localization	Biological process	52	815	872	17653	1.291658693	0.034984317	0.818255465	1.456126605	0.059633028	STX1B//UNC13A//P2RX3//NAPA//METTL21C//CASQ2//SYT4//NUS1//REEP6//MYLK2//TMEM173//IGF1//KIF5B//PPP3CB//C2CD2L//PPP1CC//RAPGEF3//NUDT4//GOSR1//XCL1//EFNA5//STXBP4//CDK16//TM9SF4//MTCL1//ANK3//KCNB1//PAK1//TCAF1//INPP5K//INS//BECN1//NEFH//TBC1D20//LRRC15//RHOQ//PID1//RAMP3//STAC3//ARHGEF16//ITGA3//VIL1//ARIH2//HTRA2//NBPF3//SELENOI//SHISA7//KCNAB2//ACTN2//GPD1L//SEPT5//EHD1//
GO:0002830	positive regulation of type 2 immune response	Biological process	3	15	872	17653	4.048853211	0.035029719	0.818255465	1.455563346	0.003440367	IL18//TNFSF4//XCL1//
GO:0014874	response to stimulus involved in regulation of muscle adaptation	Biological process	3	15	872	17653	4.048853211	0.035029719	0.818255465	1.455563346	0.003440367	MYOG//PPARGC1A//UTRN//
GO:0016082	synaptic vesicle priming	Biological process	3	15	872	17653	4.048853211	0.035029719	0.818255465	1.455563346	0.003440367	STX1B//NAPA//UNC13A//
GO:0032816	positive regulation of natural killer cell activation	Biological process	3	15	872	17653	4.048853211	0.035029719	0.818255465	1.455563346	0.003440367	IL15//IL18//RASGRP1//
GO:0045408	regulation of interleukin-6 biosynthetic process	Biological process	3	15	872	17653	4.048853211	0.035029719	0.818255465	1.455563346	0.003440367	FOXJ1//EREG//CARD9//
GO:1990000	amyloid fibril formation	Biological process	3	15	872	17653	4.048853211	0.035029719	0.818255465	1.455563346	0.003440367	CHRNA7//CLU//LDLR//
GO:0032774	RNA biosynthetic process	Biological process	217	3940	872	17653	1.114976075	0.03517097	0.818255465	1.453815656	0.248853211	N4BP2L2//KLF12//DAB2IP//ARX//DMRT1//SPEN//FOXJ1//FOXO3//DICER1//FOXD3//ARHGAP35//LMCD1//HMX1//ANKRD33//IGF2//RBPJ//FASLG//MAX//NFKB2//CHCHD3//RFX5//STAT6//MLX//TGIF1//YY1//ZBTB14//PCGF2//ZNF202//SAP130//USP9X//FZD8//NR0B2//CBFA2T2//ACVR2B//PAXBP1//ZNF536//ZEB2//CARM1//PMF1//CREB3L4//BHLHA15//GRHL1//HOXB2//HOXC10//HOXD13//FOXK2//IRF6//LMX1A//NFYC//NUP98//PAX3//PITX1//PLSCR1//POU2F2//SOHLH2//NKRF//…
GO:0010675	regulation of cellular carbohydrate metabolic process	Biological process	11	120	872	17653	1.855724388	0.035198916	0.818255465	1.453470711	0.012614679	INPP5K//C1QTNF1//IGFBP5//PPARGC1A//SIK1//GCK//INS//IGF1//IGF2//MYOG//SIRT6//
GO:0009308	amine metabolic process	Biological process	12	135	872	17653	1.799490316	0.035208094	0.818255465	1.453357484	0.013761468	PSMA8//INS//PSMC4//PSMD12//SRM//PAOX//SLC6A3//COMT//ABAT//GDE1//ATCAY//VCAM1//
GO:0051641	cellular localization	Biological process	156	2761	872	17653	1.143826695	0.035429834	0.820588918	1.450630888	0.178899083	KPNB1//NUP98//RANBP3//STX1B//UNC13A//SEPT5//SRSF1//SRSF6//NUPL2//DDX25//NDC1//FYTTD1//CACNG3//STXBP4//ZDHHC24//ZDHHC1//RTP4//ZDHHC18//RPL10A//RAB7A//TSPO//PRKAG2//PRKAB2//SLC25A20//AP3S2//RAMP3//APPBP2//EHD1//SYNRG//AP1B1//STX2//GGA2//RAB3GAP2//RAB8A//MYO6//TMED5//SAR1A//MLPH//NAPA//AP1S2//RAB36//TBC1D20//F5//COG4//ANK3//INS//TRAPPC4//DCTN5//VAPB//GOSR1//KCNB1//RGS14//BECN1//HSPA8//PPFIA3//NRXN2/…
GO:0006400	tRNA modification	Biological process	8	77	872	17653	2.103300369	0.035882969	0.828247497	1.445111635	0.009174312	ELP5//ELP4//MOCS3//CTU2//URM1//ALKBH1//METTL2B//RPUSD4//
GO:0018130	heterocycle biosynthetic process	Biological process	248	4550	872	17653	1.103423732	0.036418384	0.837746695	1.438679334	0.28440367	N4BP2L2//KLF12//DAB2IP//ARX//DMRT1//SPEN//FOXJ1//FOXO3//DICER1//FOXD3//ARHGAP35//LMCD1//HMX1//ANKRD33//IGF2//RBPJ//FASLG//MAX//NFKB2//CHCHD3//RFX5//STAT6//MLX//TGIF1//YY1//ZBTB14//PCGF2//ZNF202//SAP130//USP9X//FZD8//NR0B2//CBFA2T2//ACVR2B//PAXBP1//ZNF536//ZEB2//CARM1//PMF1//CREB3L4//BHLHA15//GRHL1//HOXB2//HOXC10//HOXD13//FOXK2//IRF6//LMX1A//NFYC//NUP98//PAX3//PITX1//PLSCR1//POU2F2//SOHLH2//NKRF//…
GO:0034767	positive regulation of ion transmembrane transport	Biological process	12	136	872	17653	1.78625877	0.036956562	0.84663391	1.432308439	0.013761468	ACTN4//XCL1//ACTN2//AMIGO1//KCNE3//STAC3//EHD3//TCAF1//KIF5B//RAMP3//ANK3//ARC//
GO:0002063	chondrocyte development	Biological process	4	26	872	17653	3.11450247	0.037180286	0.84663391	1.429687279	0.004587156	COL27A1//RFLNA//CHSY1//RUNX2//
GO:2001171	positive regulation of ATP biosynthetic process	Biological process	4	26	872	17653	3.11450247	0.037180286	0.84663391	1.429687279	0.004587156	IGF1//INS//PPARGC1A//PID1//
GO:0006732	coenzyme metabolic process	Biological process	27	380	872	17653	1.438408378	0.037445827	0.84806205	1.426596575	0.030963303	GCK//ENO4//NUPL2//NUP98//PRKAG2//NDC1//OGT//GPAT4//GPD1L//IDH2//MOCS3//MOCOS//NMRK1//PANK4//CYB5A//PARP16//ACSF3//ELOVL7//SHMT1//PNPO//PPARGC1A//MYOG//SIRT6//IGF1//INS//PGM2L1//KCNAB2//
GO:0048856	anatomical structure development	Biological process	313	5836	872	17653	1.085753131	0.037493798	0.84806205	1.42604057	0.358944954	CLU//DMRT1//RHOH//LAMC3//COL11A2//EXT1//HOXC10//HOXD13//IGF1//IGF2//PITX1//RPS6KA3//RAMP3//RAPGEF3//NUS1//COL4A2//COL8A2//DAB2IP//AMOT//JAG1//EREG//FLT1//GDF2//SRPX2//RBPJ//IL18//ATP5F1B//STAB2//OVOL2//FZD8//TAF4//FOXO3//SGPL1//FLVCR1//ADM//MYO1E//ADAMTS18//TBC1D20//TANC2//FOXD3//LIG4//INPP5K//SRSF1//BMPR1A//BTF3//WNT7B//PCGF2//ALKBH1//EIF2S2//ARNT2//ACVR2B//NANOG//SEMA3G//ZEB2//NLE1//ITGA3//MATN…
GO:1901385	regulation of voltage-gated calcium channel activity	Biological process	5	38	872	17653	2.663719218	0.037836018	0.85033736	1.422094571	0.005733945	ADRA1D//KCNE3//STAC3//EHD3//RRAD//
GO:0051937	catecholamine transport	Biological process	7	64	872	17653	2.2142166	0.037845859	0.85033736	1.421981632	0.008027523	KCNB1//ADRA1D//SYT4//SLC6A3//SLC22A1//ABAT//NISCH//
GO:0010827	regulation of glucose transmembrane transport	Biological process	8	78	872	17653	2.07633498	0.038326575	0.858286851	1.416499985	0.009174312	INPP5K//RHOQ//IGF1//INS//PRKAG2//SIRT6//PID1//PAK1//
GO:0048869	cellular developmental process	Biological process	236	4323	872	17653	1.105169278	0.039113988	0.872610281	1.407667904	0.270642202	CLU//DMRT1//RHOH//LAMC3//ERCC1//EREG//FOXO3//ADM//AMOT//FLT1//GDF2//MYO1E//SGPL1//SND1//IGFBP5//ATP5F1B//CCDC47//RUNX2//TBC1D20//JAG1//MCL1//NANOG//SEMA3G//OVOL2//ZEB2//ITGA3//MATN2//ASTN1//ELP3//USP9X//ALKBH1//IL15//NLE1//LATS2//RBPJ//BMPR1A//CHSY1//GPAT4//ZFAT//KCNAB2//NFKB2//STAT6//LIG4//POU2F2//SIRT6//COL27A1//DZIP1//GALNTL5//DDX25//FSCN3//SLITRK5//ANK3//MAP1A//RAB8A//NEFH//AMIGO1//ARX//DOK1/…
GO:0019439	aromatic compound catabolic process	Biological process	44	678	872	17653	1.313787178	0.039224239	0.872610281	1.406445478	0.050458716	RPL10A//PNRC2//ZFP36L2//PAN2//PATL1//GCK//ENO4//NUPL2//NUP98//PRKAG2//NDC1//OGT//NT5C1A//SAMHD1//TET2//TATDN2//DICER1//H1F0//KPNB1//SND1//RNASEH2C//METTL14//ERN2//RAPGEF3//BLVRA//COMT//SLC6A3//PSMA8//HSPA8//EXOSC1//PSMC4//PSMD12//PPARGC1A//MYOG//SIRT6//IGF1//INS//EPHX2//GIGYF2//PGM2L1//ANGEL2//CSDE1//NUDT4//PON1//
GO:0051783	regulation of nuclear division	Biological process	15	184	872	17653	1.650347776	0.039430482	0.874322455	1.404167915	0.017201835	RCC1//BUB1B//CDC27//PPP1R9B//PRDM9//GPR3//DMRT1//EREG//IGF1//IGF2//INS//RANBP3//RAD1//SMC1A//BECN1//
GO:0016125	sterol metabolic process	Biological process	13	153	872	17653	1.720101037	0.039924345	0.882380221	1.398762196	0.014908257	OSBPL5//APOL2//APOC1//LDLR//LIPE//PON1//NR0B2//PRKAG2//SEC14L2//KPNB1//NFYC//EPHX2//CYP21A2//
GO:0046323	glucose import	Biological process	8	79	872	17653	2.050052259	0.040879128	0.892516675	1.388498379	0.009174312	RHOQ//IGF1//INS//SLC2A4//PRKAG2//SIRT6//PID1//PAK1//
GO:0032869	cellular response to insulin stimulus	Biological process	16	201	872	17653	1.611483865	0.041152777	0.892516675	1.385600854	0.018348624	EIF4EBP1//RHOQ//STXBP4//IGF2//INS//ATP6AP1//SLC2A4//OGT//INPP5K//PID1//IGF1//INS-IGF2//PAK1//GCK//RAB8A//PPAT//
GO:0016070	RNA metabolic process	Biological process	261	4821	872	17653	1.095987024	0.041569982	0.892516675	1.38122016	0.299311927	N4BP2L2//KLF12//DAB2IP//ARX//DMRT1//SPEN//FOXJ1//FOXO3//DICER1//FOXD3//ARHGAP35//LMCD1//HMX1//ANKRD33//IGF2//RBPJ//FASLG//MAX//NFKB2//CHCHD3//RFX5//STAT6//MLX//TGIF1//YY1//ZBTB14//PCGF2//ZNF202//SAP130//USP9X//FZD8//NR0B2//CBFA2T2//ACVR2B//PAXBP1//ZNF536//ZEB2//RPL10A//PNRC2//ZFP36L2//PAN2//PATL1//SMNDC1//SRSF1//SRSF6//RBM15B//GEMIN7//HSPA8//NOVA2//CWC25//METTL14//ESS2//EFTUD2//TBL3//RRP36//NSUN5…
GO:0021783	preganglionic parasympathetic fiber development	Biological process	3	16	872	17653	3.795799885	0.041571751	0.892516675	1.381201683	0.003440367	NAV2//ADARB1//HOXB2//
GO:0030322	stabilization of membrane potential	Biological process	3	16	872	17653	3.795799885	0.041571751	0.892516675	1.381201683	0.003440367	KCNK1//KCNK16//KCNK6//
GO:0050908	detection of light stimulus involved in visual perception	Biological process	3	16	872	17653	3.795799885	0.041571751	0.892516675	1.381201683	0.003440367	GRM6//BEST1//REEP6//
GO:0050962	detection of light stimulus involved in sensory perception	Biological process	3	16	872	17653	3.795799885	0.041571751	0.892516675	1.381201683	0.003440367	GRM6//BEST1//REEP6//
GO:0090083	regulation of inclusion body assembly	Biological process	3	16	872	17653	3.795799885	0.041571751	0.892516675	1.381201683	0.003440367	DNAJB6//DNAJB2//CLU//
GO:1902001	fatty acid transmembrane transport	Biological process	3	16	872	17653	3.795799885	0.041571751	0.892516675	1.381201683	0.003440367	PRKAG2//PRKAB2//SLC25A20//
GO:0042088	T-helper 1 type immune response	Biological process	5	39	872	17653	2.595418725	0.041702687	0.892516675	1.379835966	0.005733945	STAT6//XCL1//IL18//TNFSF4//EBI3//
GO:0009649	entrainment of circadian clock	Biological process	4	27	872	17653	2.999150527	0.041998056	0.896002699	1.376770808	0.004587156	SIK1//CRTC1//PPP1CC//RBM4B//
GO:1903078	positive regulation of protein localization to plasma membrane	Biological process	6	52	872	17653	2.335876853	0.042148068	0.896375413	1.375222332	0.006880734	RAMP3//STAC3//ARHGEF16//ITGA3//KIF5B//VIL1//
GO:0008286	insulin receptor signaling pathway	Biological process	11	124	872	17653	1.795862311	0.043083937	0.910345185	1.365684617	0.012614679	IGF2//OGT//INPP5K//PID1//IGF1//INS//INS-IGF2//EIF4EBP1//RHOQ//STXBP4//ATP6AP1//
GO:1904064	positive regulation of cation transmembrane transport	Biological process	11	124	872	17653	1.795862311	0.043083937	0.910345185	1.365684617	0.012614679	ACTN4//XCL1//ACTN2//AMIGO1//KCNE3//STAC3//EHD3//KIF5B//RAMP3//ANK3//ARC//
GO:0006629	lipid metabolic process	Biological process	85	1433	872	17653	1.200811315	0.043208754	0.910345185	1.364428255	0.097477064	ADH4//ST6GALNAC6//CYP4A11//CYP4A22//NUS1//GPAT4//ACSF3//SGPL1//PRKAG2//PRKAB2//G6PC//GK5//APOC1//GDE1//SELENOI//DGKA//GPD1L//DDHD1//PLA2G12A//SERINC1//PLSCR1//CDIPT//INPP5K//PI4K2A//SBF1//ST6GALNAC4//FUT3//FUT5//FUT6//HTRA2//GALC//SMPD1//SAMD8//SGMS2//ST8SIA5//ST6GALNAC5//CES2//CYP21A2//ACBD3//TSPO//ADM//HSD17B14//OSBPL5//APOL2//LDLR//LIPE//PON1//NR0B2//PPARGC1A//COMT//ACBD5//GBGT1//GLT6D1//ST3GA…
GO:0046324	regulation of glucose import	Biological process	7	66	872	17653	2.147119127	0.043652241	0.916729941	1.359993451	0.008027523	RHOQ//IGF1//INS//SIRT6//PID1//PAK1//PRKAG2//
GO:0031175	neuron projection development	Biological process	58	936	872	17653	1.254452384	0.043782903	0.916729941	1.358695449	0.066513761	SLITRK5//ANK3//MAP1A//RAB8A//NEFH//AMIGO1//ARX//DOK1//EFNA5//EXT1//ARHGAP35//KIF5B//LMX1A//MATN2//UNC5C//ALCAM//RNF165//DAB2IP//ITGA3//LTK//CAMK2B//CBFA2T2//STX1B//RTN4RL1//FKBP4//RAP1GAP2//DENND5A//TSPO//TRAPPC4//ZEB2//ADARB1//SEMA3G//ADM//NREP//MACF1//PAK1//PPP3CB//USP9X//DICER1//RHOH//WNT7B//CELSR2//MEGF8//ARC//CHRNA7//CRTC1//UNC13A//SYT17//SYT4//CARM1//EHD1//NCDN//CDK16//PRDM12//CLMN//PPP1R9B…
GO:0006351	transcription, DNA-templated	Biological process	214	3907	872	17653	1.108848973	0.044289223	0.924469185	1.353701938	0.245412844	N4BP2L2//KLF12//DAB2IP//ARX//DMRT1//SPEN//FOXJ1//FOXO3//DICER1//FOXD3//ARHGAP35//LMCD1//HMX1//ANKRD33//IGF2//RBPJ//FASLG//MAX//NFKB2//CHCHD3//RFX5//STAT6//MLX//TGIF1//YY1//ZBTB14//PCGF2//ZNF202//SAP130//USP9X//FZD8//NR0B2//CBFA2T2//ACVR2B//PAXBP1//ZNF536//ZEB2//CARM1//PMF1//CREB3L4//BHLHA15//GRHL1//HOXB2//HOXC10//HOXD13//FOXK2//IRF6//LMX1A//NFYC//NUP98//PAX3//PITX1//PLSCR1//POU2F2//SOHLH2//NKRF//…
GO:0010906	regulation of glucose metabolic process	Biological process	9	95	872	17653	1.917877837	0.044975549	0.933035698	1.347023527	0.010321101	INPP5K//PPARGC1A//SIK1//GCK//INS//IGF1//IGF2//C1QTNF1//IGFBP5//
GO:0043502	regulation of muscle adaptation	Biological process	9	95	872	17653	1.917877837	0.044975549	0.933035698	1.347023527	0.010321101	LMCD1//IGF1//BECN1//CAMK2B//MYOG//PPARGC1A//UTRN//PAK1//IGFBP5//
GO:0051179	localization	Biological process	345	6497	872	17653	1.074999506	0.045279539	0.93646949	1.344098002	0.395642202	KPNB1//NUP98//RANBP3//COG4//SGPL1//SEMA3G//OVOL2//ZEB2//ITGA3//MATN2//ASTN1//ELP3//USP9X//ALKBH1//VIL1//STX1B//UNC13A//SIK1//ADM//ORAI2//POU2F2//CCL21//FLT1//XCL1//PI4K2A//A1BG//LHFPL2//CLU//F5//APLP2//IGF1//IGF2//SRGN//SERPING1//ACTN4//ACTN2//PLVAP//COMT//SLC16A10//AMOT//ACAP3//AP1B1//GGA2//KIF1B//HSPA8//KIF1A//ADAMTS9//AP1S2//CACNG3//AKAP10//KIFAP3//KIF5B//CCDC68//CASQ2//STX2//SYT17//SYT4//GOSR…
GO:0061178	regulation of insulin secretion involved in cellular response to glucose stimulus	Biological process	6	53	872	17653	2.291803704	0.045626643	0.940771293	1.340781487	0.006880734	KIF5B//PPP3CB//C2CD2L//EFNA5//STXBP4//CDK16//
GO:0019438	aromatic compound biosynthetic process	Biological process	247	4558	872	17653	1.097045572	0.046069449	0.947014228	1.336586985	0.283256881	N4BP2L2//KLF12//DAB2IP//ARX//DMRT1//SPEN//FOXJ1//FOXO3//DICER1//FOXD3//ARHGAP35//LMCD1//HMX1//ANKRD33//IGF2//RBPJ//FASLG//MAX//NFKB2//CHCHD3//RFX5//STAT6//MLX//TGIF1//YY1//ZBTB14//PCGF2//ZNF202//SAP130//USP9X//FZD8//NR0B2//CBFA2T2//ACVR2B//PAXBP1//ZNF536//ZEB2//CARM1//PMF1//CREB3L4//BHLHA15//GRHL1//HOXB2//HOXC10//HOXD13//FOXK2//IRF6//LMX1A//NFYC//NUP98//PAX3//PITX1//PLSCR1//POU2F2//SOHLH2//NKRF//…
GO:0040014	regulation of multicellular organism growth	Biological process	7	67	872	17653	2.115072573	0.046759142	0.958279023	1.330133466	0.008027523	SLC6A3//VIL1//GPAT4//HTRA2//IGF1//NPY1R//SGPL1//
GO:1901380	negative regulation of potassium ion transmembrane transport	Biological process	4	28	872	17653	2.892038008	0.047151139	0.960784858	1.326507814	0.004587156	CASQ2//ACTN2//KCNE3//ANK3//
GO:0006664	glycolipid metabolic process	Biological process	11	126	872	17653	1.76735656	0.047449674	0.960784858	1.323766771	0.012614679	ST6GALNAC6//GALC//SMPD1//ST8SIA5//ST6GALNAC5//GBGT1//GLT6D1//ST3GAL2//ST3GAL4//B3GNT5//ST6GALNAC4//
GO:0044106	cellular amine metabolic process	Biological process	11	126	872	17653	1.76735656	0.047449674	0.960784858	1.323766771	0.012614679	PSMA8//INS//PSMC4//PSMD12//SRM//PAOX//SLC6A3//COMT//ABAT//GDE1//ATCAY//
GO:1903509	liposaccharide metabolic process	Biological process	11	126	872	17653	1.76735656	0.047449674	0.960784858	1.323766771	0.012614679	ST6GALNAC6//ST6GALNAC4//GALC//SMPD1//ST8SIA5//ST6GALNAC5//GBGT1//GLT6D1//ST3GAL2//ST3GAL4//B3GNT5//
GO:0032868	response to insulin	Biological process	19	254	872	17653	1.514334862	0.047638496	0.961728805	1.322041956	0.021788991	EIF4EBP1//RHOQ//STXBP4//IGF2//INS//ATP6AP1//GCK//RAB8A//PAK1//INPP5K//PPAT//SLC2A4//OGT//PID1//IGF1//INS-IGF2//ADM//MAX//SRSF6//
GO:0019693	ribose phosphate metabolic process	Biological process	37	564	872	17653	1.328081284	0.04835016	0.971158337	1.315602086	0.042431193	SLC25A23//GCK//ENO4//NUPL2//NUP98//PRKAG2//NDC1//OGT//NDUFA3//NDUFC2//UQCR10//COX6B1//ADM//PPAT//LDHC//ATP5F1B//ATP5PF//ADRA1D//GABBR2//PANK4//RAMP3//RAPGEF3//MOCS3//MOCOS//COA6//PPARGC1A//MYOG//SIRT6//IGF1//INS//CLPX//HSPA8//RHOQ//PGM2L1//NUDT4//TSPO//PID1//
GO:0007625	grooming behavior	Biological process	3	17	872	17653	3.572517539	0.048679976	0.971158337	1.312649646	0.003440367	CNTNAP4//SLITRK5//DDO//
GO:0042226	interleukin-6 biosynthetic process	Biological process	3	17	872	17653	3.572517539	0.048679976	0.971158337	1.312649646	0.003440367	CARD9//FOXJ1//EREG//
GO:0048026	positive regulation of mRNA splicing, via spliceosome	Biological process	3	17	872	17653	3.572517539	0.048679976	0.971158337	1.312649646	0.003440367	HMX2//HSPA8//NUP98//
GO:0032409	regulation of transporter activity	Biological process	19	255	872	17653	1.508396294	0.049204209	0.977334382	1.307997742	0.021788991	TCAF1//INS//PON1//ACTN4//CASQ2//ACTN2//ADRA1D//KCNE3//STAC3//EHD3//RRAD//ANK3//KIF5B//PPARGC1A//CACNG3//SHISA7//GPD1L//UTRN//ARC//
GO:0006949	syncytium formation	Biological process	6	54	872	17653	2.249362895	0.049278578	0.977334382	1.307341831	0.006880734	MYOF//RAPGEF3//TCTA//MYOG//EHD1//ERCC1//
GO:0034654	nucleobase-containing compound biosynthetic process	Biological process	243	4488	872	17653	1.096113336	0.049470692	0.978275711	1.305652011	0.278669725	N4BP2L2//KLF12//DAB2IP//ARX//DMRT1//SPEN//FOXJ1//FOXO3//DICER1//FOXD3//ARHGAP35//LMCD1//HMX1//ANKRD33//IGF2//RBPJ//FASLG//MAX//NFKB2//CHCHD3//RFX5//STAT6//MLX//TGIF1//YY1//ZBTB14//PCGF2//ZNF202//SAP130//USP9X//FZD8//NR0B2//CBFA2T2//ACVR2B//PAXBP1//ZNF536//ZEB2//CARM1//PMF1//CREB3L4//BHLHA15//GRHL1//HOXB2//HOXC10//HOXD13//FOXK2//IRF6//LMX1A//NFYC//NUP98//PAX3//PITX1//PLSCR1//POU2F2//SOHLH2//NKRF//…
GO:0044424	intracellular part	Cellular component	759	14395	916	18698	1.076291198	4.90E-06	0.002322284	5.309579539	0.82860262	ARIH2//HSPA8//MED18//UBE2D2//RNF40//EXOSC1//GNG7//CKS1B//CCNC//PSMC4//PSMD12//KCNE3//NBPF20//LRRC3C//DNAL4//TRIB1//SMNDC1//TRIM22//CARM1//APPBP2//RGS14//RCC1//ZWINT//NUDT4//EGLN3//SYNRG//NACC1//TXNRD3//ACAP3//CLU//ALS2CR12//LRRC15//EVC2//ADM//DGKK//STK35//PSMA8//RFLNA//PRSS36//RTN4RL1//DACT3//KNCN//NBPF12//SIK1//DAB2IP//CYP4A11//DGKB//DDX11//COMMD6//DMRT1//EEF1A1//CELSR2//EEF2KMT//EIF2B1//EIF4EBP…
GO:0005622	intracellular	Cellular component	771	14673	916	18698	1.072593454	5.41E-06	0.002322284	5.267047907	0.841703057	ENO4//ERCC1//ERCC4//ELP4//ELP3//OGT//RASGRP1//CDIPT//ST6GALNAC2//GALNT6//B3GAT2//CREB3L4//AP1B1//EXT1//F5//CHSY1//DENND5A//FUT3//FUT5//FUT6//COG4//GALNT8//GBGT1//ST6GALNAC4//GRM6//ST8SIA5//ST6GALNAC6//INS//RAB8A//MGAT2//GALNTL6//TRAPPC4//SCARA3//GALNT10//SAR1A//SCOC//XYLT1//RHBDF1//ACBD3//ST3GAL2//ST3GAL4//CHPF//ST6GALNAC5//B3GNT5//NAPA//AP1S2//VAPB//GCNT3//MMGT1//GOSR1//RAB36//ATP2C2//ARIH2//HSP…
GO:0005623	cell	Cellular component	858	16915	916	18698	1.035416228	0.000236514	0.053259413	3.626143876	0.936681223	ENO4//NAALAD2//KCNE3//HCN4//OCLN//RASGRP1//DNAL4//EBI3//LHFPL2//RAMP3//CACNG3//RAPGEF3//CDIPT//RGS14//SLC12A7//TSPAN9//EDAR//EHD1//GLIPR1//NISCH//AKAP10//STX1B//PDAP1//CHRNA7//CHRNB3//CSMD2//CCDC124//SLC26A8//SLC16A10//CLCN2//OR5P3//OR1I1//COMT//DGKK//ADRA1D//RTN4RL1//CD300LG//C1ORF210//NFAM1//SH3D19//DAB2IP//AMOT//DGKA//DGKB//MDGA2//ACE//SGMS2//DPEP1//DPP4//JAG1//EEF1A1//EFNA5//CELSR2//ARID2//EI…
GO:0032039	integrator complex	Cellular component	7	27	916	18698	5.292172085	0.000248007	0.053259413	3.605536801	0.007641921	CT45A7//CT45A9//CT45A8//INTS6L//CT45A6//CT45A1//SAGE1//
GO:0016591	DNA-directed RNA polymerase II, holoenzyme	Cellular component	16	123	916	18698	2.655305854	0.000333778	0.057343079	3.476542154	0.017467249	PPARGC1A//ERCC1//ERCC4//TAF4//TBP//CT45A7//CT45A9//CT45A8//INTS6L//CT45A6//CT45A1//SAGE1//MED18//MED14//MYO6//RPAP2//
GO:0005737	cytoplasm	Cellular component	613	11544	916	18698	1.083936494	0.000480842	0.061019966	3.317997938	0.669213974	CNKSR2//RHOQ//MYO6//SEPT5//CD302//UNC13A//AP3S2//KIF1B//KIF1A//ANK3//CASQ2//BBS5//DNAH9//KIFAP3//SEPT7//ENO4//RASGRP1//CDIPT//ST6GALNAC2//GALNT6//B3GAT2//CREB3L4//AP1B1//EXT1//F5//CHSY1//DENND5A//FUT3//FUT5//FUT6//COG4//GALNT8//GBGT1//ST6GALNAC4//GRM6//ST8SIA5//ST6GALNAC6//INS//RAB8A//MGAT2//GALNTL6//TRAPPC4//SCARA3//GALNT10//SAR1A//SCOC//XYLT1//RHBDF1//ACBD3//ST3GAL2//ST3GAL4//CHPF//ST6GALNAC5//…
GO:0044464	cell part	Cellular component	855	16886	916	18698	1.033567897	0.000546514	0.061019966	3.262399066	0.933406114	NAALAD2//KCNE3//HCN4//OCLN//RASGRP1//DNAL4//EBI3//LHFPL2//RAMP3//CACNG3//RAPGEF3//CDIPT//RGS14//SLC12A7//TSPAN9//EDAR//EHD1//GLIPR1//NISCH//AKAP10//STX1B//PDAP1//CHRNA7//CHRNB3//CSMD2//CCDC124//SLC26A8//SLC16A10//CLCN2//OR5P3//OR1I1//COMT//DGKK//ADRA1D//RTN4RL1//CD300LG//C1ORF210//NFAM1//SH3D19//DAB2IP//AMOT//DGKA//DGKB//MDGA2//ACE//SGMS2//DPEP1//DPP4//JAG1//EEF1A1//EFNA5//CELSR2//ARID2//EIF2B1//…
GO:0043227	membrane-bounded organelle	Cellular component	663	12616	916	18698	1.072732726	0.000568288	0.061019966	3.245431213	0.723799127	AP3S2//PPARGC1A//UGT2A1//PMF1//NACC1//OSBPL5//ACAP3//COMT//CYB5A//CYP4A11//AP1B1//STX2//RHOQ//GALNT8//MYOF//FAM98B//GRHL1//KCNK1//NUP98//PON1//POU2F2//SLC35F6//NLRP2//ADAMTS9//RAD1//DDX31//SLC2A4//SYT4//RAB11FIP1//AP1S2//CYP21A2//CYP4A22//KCNE3//WDFY2//GBGT1//HSPA8//GLT6D1//KIF5B//CEND1//CLPX//AKAP10//TXNRD3//CLU//SLC25A10//CREB3L4//ABAT//LDHD//ACSF3//ALAS2//EYA2//FKBP4//FOXO3//KIF1B//DDAH2//BCL2…
GO:0055029	nuclear DNA-directed RNA polymerase complex	Cellular component	17	147	916	18698	2.360648189	0.000876103	0.073852614	3.057444688	0.018558952	PPARGC1A//POLR3F//MYO6//RPAP2//ERCC1//ERCC4//TAF4//TBP//CT45A7//CT45A9//CT45A8//INTS6L//CT45A6//CT45A1//SAGE1//MED18//MED14//
GO:0005794	Golgi apparatus	Cellular component	100	1501	916	18698	1.359937625	0.000939172	0.073852614	3.027254665	0.109170306	RASGRP1//CDIPT//ST6GALNAC2//GALNT6//B3GAT2//CREB3L4//AP1B1//EXT1//F5//CHSY1//DENND5A//FUT3//FUT5//FUT6//COG4//GALNT8//GBGT1//ST6GALNAC4//GRM6//ST8SIA5//ST6GALNAC6//INS//RAB8A//MGAT2//GALNTL6//TRAPPC4//SCARA3//GALNT10//SAR1A//SCOC//XYLT1//RHBDF1//ACBD3//ST3GAL2//ST3GAL4//CHPF//ST6GALNAC5//B3GNT5//NAPA//AP1S2//VAPB//GCNT3//MMGT1//GOSR1//RAB36//ATP2C2//DNMBP//MMP11//MUC6//WNT7B//TMED5//BCL9//GGA2//T…
GO:0000428	DNA-directed RNA polymerase complex	Cellular component	17	148	916	18698	2.344697864	0.000945726	0.073852614	3.024234609	0.018558952	PPARGC1A//POLR3F//MYO6//RPAP2//ERCC1//ERCC4//TAF4//TBP//CT45A7//CT45A9//CT45A8//INTS6L//CT45A6//CT45A1//SAGE1//MED18//MED14//
GO:0043005	neuron projection	Cellular component	84	1224	916	18698	1.400869081	0.001032407	0.073903165	2.986148878	0.091703057	STX1B//COMT//DAB2IP//ALCAM//KIF1B//HSPA8//KCNB1//NEFH//OMP//PAK1//KIF1A//AMIGO1//SLC6A3//SYT4//ATCAY//KCNE3//RGS14//ZWINT//IGSF9B//NCDN//CRTC1//DICER1//ZNF385A//ANK3//GRM6//BRINP3//KCNK1//MAP1A//MAX//TRAPPC4//PI4K2A//BMPR1A//MLPH//PSD2//PPP1R9B//CNTNAP4//BECN1//TSPEAR//REEP6//KNCN//PPARGC1A//CLU//ARC//RAB8A//P2RX3//PPP1CC//RGS10//ACTN2//USP8//GIGYF2//ESPN//SHISA7//KIFAP3//TBCC//KCNAB2//NAPA//RNF4…
GO:0030880	RNA polymerase complex	Cellular component	17	151	916	18698	2.298114463	0.001183526	0.078203782	2.926822055	0.018558952	PPARGC1A//POLR3F//MYO6//RPAP2//ERCC1//ERCC4//TAF4//TBP//CT45A7//CT45A9//CT45A8//INTS6L//CT45A6//CT45A1//SAGE1//MED18//MED14//
GO:0043229	intracellular organelle	Cellular component	659	12604	916	18698	1.067275898	0.001353593	0.081454455	2.868511802	0.719432314	AP3S2//PPARGC1A//UGT2A1//PMF1//NACC1//OSBPL5//ACAP3//COMT//CYB5A//CYP4A11//AP1B1//STX2//RHOQ//GALNT8//MYOF//FAM98B//GRHL1//KCNK1//NUP98//PON1//POU2F2//SLC35F6//NLRP2//ADAMTS9//RAD1//DDX31//SLC2A4//SYT4//RAB11FIP1//AP1S2//CLPX//AKAP10//TXNRD3//CLU//SLC25A10//CREB3L4//ABAT//LDHD//ACSF3//ALAS2//EYA2//FKBP4//FOXO3//KIF1B//DDAH2//BCL2L13//GK5//GALC//GCK//SND1//HTRA2//FLVCR1//GMPPB//BRINP3//IDH2//COA6/…
GO:0031091	platelet alpha granule	Cellular component	12	90	916	18698	2.721688501	0.001439519	0.081454455	2.841782519	0.013100437	LHFPL2//APLP2//A1BG//CLU//F5//IGF1//IGF2//SRGN//SERPING1//ACTN4//ACTN2//THBS2//
GO:0044425	membrane part	Cellular component	375	6780	916	18698	1.129019013	0.001517196	0.081454455	2.81895834	0.409388646	SNX7//BECN1//RNF40//RASGRP1//CDIPT//OSBPL5//NUS1//TBC1D20//GPAT4//SAMD8//CREB3L4//CYB5A//CYP4A11//CYP21A2//EXT1//TMCC1//APOL2//G6PC//RAB3GAP2//HTRA2//CYP4A22//GRM6//DNAJB2//TMEM173//FAM69A//PAFAH2//TMED5//SCARA3//PLOD2//ATP6AP1//PARP16//MARCH1//ATP8B2//SERINC1//SBF1//XYLT1//RHBDF1//SFTPD//TAP2//WRB//RHBDF2//ELOVL7//TMX1//RHBDD1//SELENOI//SGPL1//STBD1//CERS5//VAPB//TMEM129//REEP6//TMEM203//C2CD2L/…
GO:0031984	organelle subcompartment	Cellular component	107	1655	916	18698	1.319731131	0.001713875	0.085157394	2.766020799	0.116812227	DNMBP//MGAT2//TRAPPC4//GGA2//DENND5A//TMEM230//ATP9B//SYT17//INPP5K//PI4K2A//SCOC//BECN1//KPNB1//PARP16//GOSR1//C2CD2L//AP1B1//COG4//RAB8A//MARCH1//AP1S2//CHSY1//FUT3//FUT5//FUT6//ST3GAL2//ST3GAL4//CHPF//ATL2//RASGRP1//CDIPT//ST6GALNAC2//GALNT6//B3GAT2//CREB3L4//EXT1//F5//GALNT8//GBGT1//ST6GALNAC4//GRM6//ST8SIA5//ST6GALNAC6//INS//GALNTL6//SCARA3//GALNT10//SAR1A//XYLT1//RHBDF1//ACBD3//ST6GALNAC5//…
GO:0030425	dendrite	Cellular component	44	569	916	18698	1.578483665	0.001917361	0.085157394	2.71729618	0.048034934	KCNB1//RGS14//COMT//ARC//RAB8A//P2RX3//PPP1CC//RGS10//PPP1R9B//ACTN2//USP8//PPARGC1A//CLU//GIGYF2//SHISA7//KCNE3//ZWINT//DAB2IP//ALCAM//IGSF9B//KIF1B//NCDN//CRTC1//DICER1//ZNF385A//ANK3//GRM6//HSPA8//BRINP3//KCNK1//MAP1A//MAX//PAK1//TRAPPC4//KIF1A//PI4K2A//AMIGO1//BMPR1A//SYT4//MLPH//PSD2//ATCAY//CNTNAP4//BECN1//
GO:0098791	Golgi subcompartment	Cellular component	59	819	916	18698	1.470509355	0.001948956	0.085157394	2.710198028	0.06441048	RASGRP1//CDIPT//ST6GALNAC2//GALNT6//B3GAT2//CREB3L4//AP1B1//EXT1//F5//CHSY1//DENND5A//FUT3//FUT5//FUT6//COG4//GALNT8//GBGT1//ST6GALNAC4//GRM6//ST8SIA5//ST6GALNAC6//INS//RAB8A//MGAT2//GALNTL6//TRAPPC4//SCARA3//GALNT10//SAR1A//SCOC//XYLT1//RHBDF1//ACBD3//ST3GAL2//ST3GAL4//CHPF//ST6GALNAC5//B3GNT5//NAPA//AP1S2//VAPB//GCNT3//MMGT1//GOSR1//RAB36//ATP2C2//DNMBP//GGA2//TMEM230//ATP9B//SYT17//INPP5K//PI4…
GO:0097447	dendritic tree	Cellular component	44	570	916	18698	1.575714395	0.00198271	0.085157394	2.702740806	0.048034934	KCNE3//RGS14//ZWINT//COMT//DAB2IP//ALCAM//IGSF9B//KIF1B//NCDN//CRTC1//DICER1//ZNF385A//ANK3//GRM6//HSPA8//BRINP3//KCNB1//KCNK1//MAP1A//MAX//PAK1//TRAPPC4//KIF1A//PI4K2A//AMIGO1//BMPR1A//SYT4//MLPH//PSD2//PPP1R9B//ATCAY//CNTNAP4//BECN1//PPARGC1A//CLU//ARC//RAB8A//P2RX3//PPP1CC//RGS10//ACTN2//USP8//GIGYF2//SHISA7//
GO:0005875	microtubule associated complex	Cellular component	16	148	916	18698	2.20677446	0.002476695	0.101308617	2.606127483	0.017467249	KIF6//KIF1B//KIF3C//KIF5B//KIF1A//KIF23//DNAL4//DNAH9//HAUS6//HAUS3//KIFAP3//APPBP2//MAP1A//MEFV//TRIM54//CLIP2//
GO:0044431	Golgi apparatus part	Cellular component	65	935	916	18698	1.419062186	0.002772667	0.108260034	2.557102322	0.070960699	RASGRP1//CDIPT//ST6GALNAC2//GALNT6//B3GAT2//CREB3L4//AP1B1//EXT1//F5//CHSY1//DENND5A//FUT3//FUT5//FUT6//COG4//GALNT8//GBGT1//ST6GALNAC4//GRM6//ST8SIA5//ST6GALNAC6//INS//RAB8A//MGAT2//GALNTL6//TRAPPC4//SCARA3//GALNT10//SAR1A//SCOC//XYLT1//RHBDF1//ACBD3//ST3GAL2//ST3GAL4//CHPF//ST6GALNAC5//B3GNT5//NAPA//AP1S2//VAPB//GCNT3//MMGT1//GOSR1//RAB36//ATP2C2//MMP11//MUC6//WNT7B//TMED5//BCL9//SYNRG//MARCH1/…
GO:0097458	neuron part	Cellular component	98	1533	916	18698	1.304919144	0.003732021	0.139382866	2.428055938	0.1069869	REEP6//STX1B//STX2//TMEM230//RAB8A//CDK16//TRAPPC4//SEPT5//KIF1A//RGS14//CNKSR2//IGSF9B//ARC//GRIN2B//NEFH//SHISA7//PPP1R9B//KCNAB2//USP8//CHRNA7//CHRNB3//ABAT//UNC13A//KIF1B//RAP1GAP2//ANK3//INPP5K//PI4K2A//MAPK10//SLC6A3//ACTN4//CAMK2B//ATCAY//UNC5C//CHRFAM7A//GABBR2//RNF40//ADRA1D//SYT17//SYNGR2//KIFAP3//TBCC//ESPN//KNCN//KCNE3//DAB2IP//KCNB1//AMIGO1//CACNG3//LDLR//GRM6//CNTNAP4//PPARGC1A//ALC…
GO:0043226	organelle	Cellular component	701	13597	916	18698	1.052384886	0.004032585	0.144332954	2.394416423	0.765283843	DNAL4//EVC2//KIFAP3//KIF3C//RAB8A//PDE6D//BBS10//TSPO//DNAH9//LDHC//SEPT7//AP3S2//PPARGC1A//UGT2A1//PMF1//NACC1//OSBPL5//ACAP3//COMT//CYB5A//CYP4A11//AP1B1//STX2//RHOQ//GALNT8//MYOF//FAM98B//GRHL1//KCNK1//NUP98//PON1//POU2F2//SLC35F6//NLRP2//ADAMTS9//RAD1//DDX31//SLC2A4//SYT4//RAB11FIP1//AP1S2//KCNE3//WDFY2//GBGT1//HSPA8//GLT6D1//KIF5B//CEND1//F5//RGS14//CNKSR2//IGSF9B//ARC//GRIN2B//NEFH//SHISA7/…
GO:0030139	endocytic vesicle	Cellular component	25	290	916	18698	1.759712393	0.004519922	0.152856016	2.344869038	0.027292576	CACNG3//GRIA3//STAB2//WNT7B//COLEC12//CAMK2B//MYO1E//MYO6//SFTPD//STXBP4//KIF5B//RAB8A//ZYX//RAB7A//BECN1//LDLR//TAP2//RAB11FIP1//OCLN//DAB2IP//AMOT//DPP4//EHD3//RAB11FIP4//LPAR2//
GO:0036477	somatodendritic compartment	Cellular component	54	766	916	18698	1.43901285	0.004626608	0.152856016	2.33473728	0.058951965	PPARGC1A//KNCN//DAB2IP//ALCAM//CNKSR2//FKBP4//IGSF9B//NCDN//ARC//CRTC1//ZNF385A//BRINP3//MAP1A//RAB8A//OMP//P2RX3//KIF1A//PI4K2A//RGS10//SLC6A3//BMPR1A//SST//SYT4//PSD2//KCNE3//KCNB1//AMIGO1//RTN4RL1//GIGYF2//KCNK1//ASTN1//RGS14//ZWINT//COMT//KIF1B//DICER1//ANK3//GRM6//HSPA8//MAX//PAK1//TRAPPC4//MLPH//PPP1R9B//ATCAY//CNTNAP4//BECN1//CLU//PPP1CC//ACTN2//USP8//SHISA7//CACNG3//LDLR//
GO:0061695	transferase complex, transferring phosphorus-containing groups	Cellular component	24	277	916	18698	1.768606246	0.005009699	0.159382653	2.300188347	0.026200873	BECN1//POLE4//PRKAG2//PRKAB2//PPARGC1A//POLR3F//MYO6//RPAP2//CKS1B//CCNC//HOXC10//ERCC1//ERCC4//TAF4//TBP//CT45A7//CT45A9//CT45A8//INTS6L//CT45A6//CT45A1//SAGE1//MED18//MED14//
GO:0031093	platelet alpha granule lumen	Cellular component	9	67	916	18698	2.741999609	0.005204859	0.159677628	2.283591059	0.009825328	A1BG//CLU//F5//IGF1//IGF2//SRGN//SERPING1//ACTN4//ACTN2//
GO:0043231	intracellular membrane-bounded organelle	Cellular component	569	10864	916	18698	1.069109506	0.0061857	0.180067114	2.208611159	0.621179039	CLPX//AKAP10//TXNRD3//CLU//COMT//SLC25A10//CREB3L4//ABAT//LDHD//ACSF3//ALAS2//EYA2//FKBP4//FOXO3//KIF1B//DDAH2//BCL2L13//GK5//GALC//GCK//SND1//HTRA2//FLVCR1//GMPPB//BRINP3//IDH2//COA6//MCCD1//MCL1//NDUFA3//NDUFC2//NEFH//NIT1//ATP5F1B//CEND1//TMEM8B//ATP5PF//CHCHD3//SLC35F6//PPP1CC//HJURP//PI4K2A//DNAJC11//MAPK10//DIABLO//TRIM39//ABHD6//C15ORF62//SHMT1//ACBD3//SOD2//SLC25A20//SLC25A23//NDUFAF5//HA…
GO:0031224	intrinsic component of membrane	Cellular component	304	5506	916	18698	1.127034105	0.006434846	0.180067114	2.191461866	0.331877729	NAALAD2//OST4//ERVMER34-1//LRRC3C//OCLN//LHFPL2//CDIPT//ERN2//ST6GALNAC2//EDAR//BTNL3//UGT2A1//GLIPR1//GALNT6//STX1B//SCAMP4//VSIG4//CHRNA7//CHRNB3//CSMD2//OSBPL5//NUS1//TM4SF18//SLC16A10//OR5P3//TMEM52B//TMEM132E//OR1I1//COMT//LRRC15//EVC2//B3GAT2//GPAT4//SAMD8//SLC25A10//CD300LG//VSIG10L//CREB3L4//SLC35F3//KNCN//C1ORF210//NFAM1//CYB5A//MAMDC4//DENND5B//ACE//GALNTL5//TMEM273//DPP4//CELSR2//MEGF8…
GO:0016021	integral component of membrane	Cellular component	297	5369	916	18698	1.129178829	0.006504037	0.180067114	2.186817003	0.324235808	HCN4//RAMP3//SEMA6B//SLC12A7//TSPAN9//CHRNA7//CHRNB3//C1QTNF1//SLC26A8//SLC16A10//CLCN2//SAMD8//ADRA1D//SGMS2//JAG1//EPOR//EREG//ALCAM//FCER2//FLT1//GPR3//GPR6//SLC13A5//GPR20//GPR31//FLVCR1//TMPRSS11E//GRIN2B//GRM6//GYPC//IL1R1//FASLG//IL15//TMPRSS9//KCNJ13//KCNK1//LDLR//LTK//TSPAN11//NPY1R//P2RX3//CLEC1A//PLSCR1//PI4K2A//STAB2//PCDHB4//CRTAM//CYSLTR2//RHBG//HCN2//SLC2A4//SLC6A3//SLC10A2//SLC22A…
GO:0000139	Golgi membrane	Cellular component	51	729	916	18698	1.428046436	0.006722176	0.180067114	2.172490143	0.055676856	CHSY1//FUT3//FUT5//FUT6//ST3GAL2//ST3GAL4//CHPF//AP1B1//COG4//RAB8A//MARCH1//AP1S2//TBC1D20//SAMD8//SGMS2//SYT4//RASGRP1//CDIPT//ST6GALNAC2//GALNT6//B3GAT2//CREB3L4//EXT1//F5//DENND5A//GALNT8//GBGT1//ST6GALNAC4//GRM6//ST8SIA5//ST6GALNAC6//INS//MGAT2//GALNTL6//TRAPPC4//SCARA3//GALNT10//SAR1A//SCOC//XYLT1//RHBDF1//ACBD3//ST6GALNAC5//B3GNT5//NAPA//VAPB//GCNT3//MMGT1//GOSR1//RAB36//ATP2C2//
GO:0031090	organelle membrane	Cellular component	172	2950	916	18698	1.19016209	0.006917596	0.180067114	2.160044819	0.187772926	SLC2A4//RCC1//NUPL2//TBC1D20//CREB3L4//RAP1GAP2//TOR1AIP1//MYOF//ZNF354C//DNAJB2//KPNB1//MYO6//NUP98//PAK1//DNAJB12//TMEM38B//NDC1//STAT6//MLX//DCTN5//CERS5//CLU//BCL2L13//HTRA2//FLVCR1//ATP5F1B//TMEM135//ATCAY//BECN1//AP3S2//APPBP2//AP1B1//KIF1B//TMEM173//SNX7//PDE6D//GDE1//MARCH1//RHBG//AP1S2//CLPX//MRPL53//OCIAD2//COX6B1//SLC25A10//LDHD//SLC25A43//ALAS2//SLC25A47//SLC25A34//UQCR10//IDH2//NDUFA…
GO:0044444	cytoplasmic part	Cellular component	508	9626	916	18698	1.077252565	0.007378977	0.186427678	2.132003856	0.554585153	PPP1CC//PPP1R9B//PLEKHF1//BECN1//BBS5//DNAH9//KIFAP3//SEPT7//CLPX//AKAP10//TXNRD3//CLU//COMT//SLC25A10//CREB3L4//ABAT//LDHD//ACSF3//ALAS2//EYA2//FKBP4//FOXO3//KIF1B//DDAH2//BCL2L13//GK5//GALC//GCK//SND1//HTRA2//FLVCR1//GMPPB//BRINP3//IDH2//COA6//MCCD1//MCL1//NDUFA3//NDUFC2//NEFH//NIT1//ATP5F1B//CEND1//TMEM8B//ATP5PF//CHCHD3//SLC35F6//HJURP//PI4K2A//DNAJC11//MAPK10//DIABLO//TRIM39//ABHD6//C15ORF62…
GO:0005581	collagen trimer	Cellular component	10	88	916	18698	2.319620881	0.010788214	0.263056983	1.967050454	0.010917031	COL27A1//COL5A3//COL11A2//COL4A2//C1QTNF1//COL8A2//SCARA3//COL20A1//SFTPD//COLEC12//
GO:0034702	ion channel complex	Cellular component	24	296	916	18698	1.655080845	0.011024507	0.263056983	1.957640828	0.026200873	CHRNA7//CHRNB3//CHRFAM7A//CLCN2//BEST4//CLIC6//BEST1//GRIN2B//CACNG3//GRIA3//ABHD6//SHISA7//CASQ2//KCNK1//SCN8A//STAC3//CACNG6//KCNE3//KCNB1//AMIGO1//HCN2//KCNAB2//KCNK6//HCN4//
GO:0098590	plasma membrane region	Cellular component	69	1069	916	18698	1.31756202	0.011397219	0.264600297	1.943201112	0.075327511	ANK3//SLC16A10//CD300LG//STX2//ITGA3//LDLR//RHBG//SLC22A1//BEST1//BSND//SLC4A4//OCLN//KNCN//CYP4A11//DPEP1//DPP4//JAG1//MTCL1//KCNK1//SLC10A2//SLC12A1//UPK2//SEPT7//FSCN3//PPP1CC//PSD2//RAB11FIP4//WDR73//CHRNA7//SRPX2//KIFAP3//UTRN//EEF1A1//MACF1//MYO6//PAK1//INPP5K//SNTG1//PPP1R9B//BBS5//EVC2//TSPEAR//EFNA5//MYOF//FASLG//LIPE//BMPR1A//PLVAP//SHISA7//UNC13A//GRM6//PI4K2A//CNTNAP4//RGS14//CHRNB3//…
GO:0042599	lamellar body	Cellular component	4	19	916	18698	4.297402896	0.012300017	0.278045124	1.910094285	0.004366812	RAB7A//KLK7//SFTPD//SMPD1//
GO:0045202	synapse	Cellular component	58	880	916	18698	1.345380111	0.013170371	0.290085854	1.880402006	0.063318777	UNC13A//ANK3//UTRN//SYNGR2//SRPX2//ITGA3//IGSF9B//SHISA7//RGS14//CNKSR2//ARC//GRIN2B//RAB8A//NEFH//PPP1R9B//KCNAB2//USP8//STX1B//STX2//TMEM230//CDK16//TRAPPC4//SEPT5//KIF1A//SYT4//ADRA1D//SYT17//PI4K2A//GRM6//CNTNAP4//AAK1//HSPA8//P2RX3//RAB7A//NAPA//COMT//PPP1CC//RGS10//ACTN2//RNF40//CHRNA7//CHRNB3//GRIA3//KCNB1//GABBR2//PPFIA3//SLC6A3//NRXN2//CACNG3//DNMBP//CRTC1//KCNK1//MAP1A//PSMC4//CBLN3//AT…
GO:0071782	endoplasmic reticulum tubular network	Cellular component	4	20	916	18698	4.082532751	0.014790748	0.305625494	1.830009849	0.004366812	C2CD2L//ATL2//KPNB1//PARP16//
GO:0098644	complex of collagen trimers	Cellular component	4	20	916	18698	4.082532751	0.014790748	0.305625494	1.830009849	0.004366812	COL27A1//COL5A3//COL11A2//COL4A2//
GO:0098802	plasma membrane receptor complex	Cellular component	16	179	916	18698	1.824595643	0.014943272	0.305625494	1.825554295	0.017467249	ITGA3//CHRNA7//CHRNB3//CHRFAM7A//ALCAM//HTRA2//DIABLO//BMPR1A//TFR2//GRIN2B//CACNG3//GRIA3//ABHD6//SHISA7//GABBR2//RAMP3//
GO:0005871	kinesin complex	Cellular component	7	54	916	18698	2.646086042	0.01575484	0.314730414	1.802585995	0.007641921	KIFAP3//KIF6//KIF1B//KIF3C//KIF5B//KIF1A//KIF23//
GO:0044459	plasma membrane part	Cellular component	162	2830	916	18698	1.168498773	0.016685682	0.325750015	1.777656043	0.176855895	ALCAM//RHOH//BTNL3//RTN4RL1//AMOT//ACE//FCER2//IL1R1//FASLG//ITGA3//GFRAL//LDLR//ASTN1//STAB2//LY6G5B//SLC2A4//BMPR1A//TFR2//VCAM1//MS4A1//CD33//HTRA2//GNB1L//DIABLO//OCLN//MTCL1//ANK3//KCNB1//AAK1//RS1//USP8//PPP3CB//STBD1//HCN4//TSPAN9//EVC2//C2CD2L//STAC3//MATK//CDK16//KCNAB2//RHBG//RAMP3//SEMA6B//SLC12A7//CHRNA7//CHRNB3//C1QTNF1//SLC26A8//SLC16A10//CLCN2//SAMD8//ADRA1D//SGMS2//JAG1//EPOR//ERE…
GO:0005583	fibrillar collagen trimer	Cellular component	3	12	916	18698	5.103165939	0.018493923	0.345353911	1.732970953	0.003275109	COL5A3//COL11A2//COL27A1//
GO:0098643	banded collagen fibril	Cellular component	3	12	916	18698	5.103165939	0.018493923	0.345353911	1.732970953	0.003275109	COL27A1//COL5A3//COL11A2//
GO:0044456	synapse part	Cellular component	49	740	916	18698	1.351649357	0.01991639	0.359551468	1.700789383	0.05349345	STX1B//STX2//TMEM230//RAB8A//CDK16//TRAPPC4//SEPT5//KIF1A//ADRA1D//UNC13A//SYT17//PI4K2A//SYNGR2//PPFIA3//SRPX2//ITGA3//HSPA8//SLC6A3//NRXN2//CHRNA7//SHISA7//GRM6//CNTNAP4//RGS14//CHRNB3//COMT//CNKSR2//IGSF9B//ARC//ANK3//GRIA3//GRIN2B//KCNB1//UTRN//GABBR2//SYT4//AAK1//P2RX3//RAB7A//NAPA//RGS10//KCNAB2//RNF40//PPP1CC//PPP1R9B//ACTN2//USP8//NEFH//CACNG3//
GO:0005902	microvillus	Cellular component	9	83	916	18698	2.213421371	0.020091351	0.359551468	1.696990861	0.009825328	DPEP1//RAPGEF3//FSCN3//MYO6//SLC10A2//VCAM1//VIL1//ESPN//CD302//
GO:0032809	neuronal cell body membrane	Cellular component	4	23	916	18698	3.550028479	0.024077307	0.411733581	1.618392097	0.004366812	KCNE3//DAB2IP//KCNB1//AMIGO1//
GO:0044298	cell body membrane	Cellular component	4	23	916	18698	3.550028479	0.024077307	0.411733581	1.618392097	0.004366812	KCNE3//DAB2IP//KCNB1//AMIGO1//
GO:0012505	endomembrane system	Cellular component	242	4421	916	18698	1.117363635	0.024445184	0.411733581	1.611806698	0.26419214	NUPL2//MYOF//KPNB1//NUP98//PARP16//NDC1//ROGDI//OCIAD2//ACE//FLT1//ARC//GIGYF2//IL15//ATP9B//RAB8A//ASTN1//SNX7//MARCH1//PI4K2A//SCOC//SMPD1//PLEKHF1//VPS37B//RAB11FIP4//BECN1//TXNRD3//CLU//TBC1D20//GPAT4//SAMD8//CREB3L4//EXT1//ALDH3A1//KIFAP3//ZDHHC24//HTRA2//ANK3//TMEM230//ZDHHC1//BRINP3//APOC1//TMED5//TRAPPC4//SCARA3//TMEM8B//INPP5K//PLOD2//DNAJB12//SAR1A//ADAMTS9//CCDC47//TOR3A//ATL2//CBLN3//…
GO:1902495	transmembrane transporter complex	Cellular component	24	321	916	18698	1.526180468	0.026618584	0.431251899	1.574815047	0.026200873	CHRNA7//CHRNB3//CHRFAM7A//CLCN2//BEST4//CLIC6//BEST1//GRIN2B//CACNG3//GRIA3//ABHD6//SHISA7//CASQ2//KCNK1//SCN8A//STAC3//CACNG6//KCNE3//KCNB1//AMIGO1//HCN2//KCNAB2//KCNK6//HCN4//
GO:0098552	side of membrane	Cellular component	35	509	916	18698	1.40362128	0.027578145	0.431251899	1.559434942	0.038209607	BTNL3//RTN4RL1//AMOT//ACE//ALCAM//FCER2//IL1R1//FASLG//ITGA3//GFRAL//LDLR//ASTN1//STAB2//LY6G5B//SLC2A4//BMPR1A//TFR2//VCAM1//MS4A1//CD33//HTRA2//GNB1L//DIABLO//EEF1A1//HSPA8//C2CD2L//STAC3//MATK//CDK16//KCNAB2//DAB2IP//RASA3//RASA2//EFNA5//GNG7//
GO:0005719	nuclear euchromatin	Cellular component	4	24	916	18698	3.402110626	0.027803382	0.431251899	1.555902372	0.004366812	PPARGC1A//H1F0//TBP//ALKBH1//
GO:0044463	cell projection part	Cellular component	83	1377	916	18698	1.23039295	0.02811421	0.431251899	1.551074117	0.090611354	KCNE3//RGS14//ZWINT//COMT//DAB2IP//ALCAM//IGSF9B//KIF1B//NCDN//CRTC1//DICER1//ZNF385A//ANK3//GRM6//HSPA8//BRINP3//KCNB1//KCNK1//MAP1A//MAX//PAK1//TRAPPC4//KIF1A//PI4K2A//AMIGO1//BMPR1A//SYT4//MLPH//PSD2//PPP1R9B//ATCAY//CNTNAP4//BECN1//FSCN3//ESPN//VIL1//ARC//RAB8A//P2RX3//PPP1CC//RGS10//ACTN2//USP8//GIGYF2//PPARGC1A//CLU//EHD1//EHD3//DPP4//ITGA3//UTRN//DPEP1//EEF1A1//MACF1//MYO6//INPP5K//SNTG1//…
GO:0120038	plasma membrane bounded cell projection part	Cellular component	83	1377	916	18698	1.23039295	0.02811421	0.431251899	1.551074117	0.090611354	KCNE3//RGS14//ZWINT//COMT//DAB2IP//ALCAM//IGSF9B//KIF1B//NCDN//CRTC1//DICER1//ZNF385A//ANK3//GRM6//HSPA8//BRINP3//KCNB1//KCNK1//MAP1A//MAX//PAK1//TRAPPC4//KIF1A//PI4K2A//AMIGO1//BMPR1A//SYT4//MLPH//PSD2//PPP1R9B//ATCAY//CNTNAP4//BECN1//FSCN3//ESPN//VIL1//ARC//RAB8A//P2RX3//PPP1CC//RGS10//ACTN2//USP8//GIGYF2//PPARGC1A//CLU//DPP4//ITGA3//UTRN//DPEP1//EEF1A1//MACF1//MYO6//INPP5K//SNTG1//BBS5//EVC2//…
GO:0044446	intracellular organelle part	Cellular component	473	9080	916	18698	1.063346911	0.030330086	0.457079716	1.518126359	0.516375546	USP8//NDUFAF5//PLEKHF1//NUPL2//MYOF//KPNB1//NUP98//PARP16//NDC1//ROGDI//COX6B1//HTRA2//COA6//DIABLO//PMF1//ZWINT//BUB1B//SMC1A//RCC1//H1F0//HIST1H2BN//NCAPH//SPC24//DDX11//RNF40//ERCC1//ERCC4//EXOSC1//DNAJB6//SMNDC1//TRIM22//HMG20B//ADARB1//ARIH2//CARM1//TBL3//POLR3F//CLPX//PPARGC1A//EGLN3//KLF12//NACC1//CKS1B//SLC25A10//VSIG10L//CREB3L4//SH3D19//ARID2//EYA2//FANCB//FANCF//DZIP1//FKBP4//KDM2A//SP…
GO:0098793	presynapse	Cellular component	27	379	916	18698	1.45420032	0.033463513	0.489703896	1.475428466	0.029475983	STX1B//STX2//TMEM230//RAB8A//CDK16//TRAPPC4//SEPT5//KIF1A//UNC13A//GRM6//PI4K2A//CNTNAP4//AAK1//HSPA8//P2RX3//RAB7A//NAPA//RGS10//KCNAB2//RNF40//PPFIA3//ADRA1D//SYT17//SYNGR2//SYT4//SLC6A3//NRXN2//
GO:1990351	transporter complex	Cellular component	24	329	916	18698	1.489069696	0.034146427	0.489703896	1.466654733	0.026200873	CHRNA7//CHRNB3//CHRFAM7A//GRIN2B//CACNG3//GRIA3//ABHD6//SHISA7//CASQ2//KCNK1//CLCN2//BEST4//CLIC6//BEST1//SCN8A//STAC3//CACNG6//KCNE3//KCNB1//AMIGO1//HCN2//KCNAB2//KCNK6//HCN4//
GO:0031235	intrinsic component of the cytoplasmic side of the plasma membrane	Cellular component	3	15	916	18698	4.082532751	0.034299106	0.489703896	1.464717202	0.003275109	DAB2IP//RASA3//RASA2//
GO:0043025	neuronal cell body	Cellular component	31	449	916	18698	1.409337587	0.034775248	0.489703896	1.458729769	0.033842795	KCNE3//DAB2IP//KCNB1//AMIGO1//RTN4RL1//GIGYF2//KCNK1//ASTN1//PI4K2A//PPARGC1A//KNCN//ALCAM//CNKSR2//FKBP4//IGSF9B//NCDN//ARC//CRTC1//ZNF385A//BRINP3//MAP1A//RAB8A//OMP//P2RX3//KIF1A//RGS10//SLC6A3//BMPR1A//SST//SYT4//PSD2//
GO:0120025	plasma membrane bounded cell projection	Cellular component	114	1980	916	18698	1.17527458	0.036772301	0.5094743	1.434479193	0.124454148	AMOT//FSCN3//MEFV//MYO6//PAK1//INPP5K//VIL1//DNAL4//EVC2//KIFAP3//KIF3C//RAB8A//PDE6D//BBS10//CHRNA7//CHRNB3//ABAT//CNKSR2//UNC13A//KIF1B//RAP1GAP2//ANK3//GRIN2B//CDK16//SEPT5//KIF1A//PI4K2A//MAPK10//SLC6A3//ACTN4//CAMK2B//ATCAY//UNC5C//CHRFAM7A//GABBR2//RNF40//RAPGEF3//DPP4//STX2//ARPIN//PPP1R9B//DGKZ//ACTN2//DNAH9//LDHC//SEPT7//STX1B//COMT//DAB2IP//ALCAM//HSPA8//KCNB1//NEFH//OMP//AMIGO1//SYT4//…
GO:0034703	cation channel complex	Cellular component	17	217	916	18698	1.599148773	0.038506784	0.517155315	1.414462756	0.018558952	GRIN2B//CACNG3//GRIA3//ABHD6//SHISA7//CASQ2//KCNK1//STAC3//CACNG6//KCNE3//KCNB1//AMIGO1//HCN2//KCNAB2//KCNK6//SCN8A//HCN4//
GO:0034358	plasma lipoprotein particle	Cellular component	5	39	916	18698	2.617008174	0.040478724	0.517155315	1.392773181	0.005458515	LDLR//APOC1//PON1//SAA2//CLU//
GO:1990777	lipoprotein particle	Cellular component	5	39	916	18698	2.617008174	0.040478724	0.517155315	1.392773181	0.005458515	LDLR//APOC1//PON1//SAA2//CLU//
GO:0071437	invadopodium	Cellular component	3	16	916	18698	3.827374454	0.040716519	0.517155315	1.390229362	0.003275109	DPP4//ITGA3//PAK1//
GO:0032281	AMPA glutamate receptor complex	Cellular component	4	27	916	18698	3.024098334	0.040938954	0.517155315	1.387863259	0.004366812	CACNG3//GRIA3//ABHD6//SHISA7//
GO:0034364	high-density lipoprotein particle	Cellular component	4	27	916	18698	3.024098334	0.040938954	0.517155315	1.387863259	0.004366812	CLU//PON1//APOC1//SAA2//
GO:0031410	cytoplasmic vesicle	Cellular component	129	2279	916	18698	1.155433797	0.042429224	0.528213089	1.372334914	0.140829694	OCIAD2//ACE//FLT1//ARC//GIGYF2//IL15//ATP9B//RAB8A//ASTN1//SNX7//MARCH1//PI4K2A//SCOC//SMPD1//PLEKHF1//VPS37B//RAB11FIP4//BECN1//INS//GOSR1//OCLN//DAB2IP//AMOT//DPP4//EHD3//MYO6//SFTPD//LPAR2//NISCH//WDFY2//C1ORF210//TMEM230//LDLR//VCAM1//RIN3//USP8//MMGT1//TM9SF4//HSPA8//RAB7A//KCNK1//RAB11FIP1//F5//TMED5//SLC2A4//IGF1//MYO1E//STXBP4//KIF5B//ZYX//AAK1//GGA2//SND1//KLK2//SRGN//KLK7//STX1B//STX2//…
GO:0097708	intracellular vesicle	Cellular component	129	2282	916	18698	1.153914822	0.043855953	0.532962776	1.357971443	0.140829694	OCLN//AMOT//KIF1B//RHOQ//MYOF//MEFV//MYO6//F11R//PDE6D//PI4K2A//SCN8A//ADGRL4//TFR2//RIN3//MARVELD3//OCIAD2//ACE//FLT1//ARC//GIGYF2//IL15//ATP9B//RAB8A//ASTN1//SNX7//MARCH1//SCOC//SMPD1//PLEKHF1//VPS37B//RAB11FIP4//BECN1//INS//GOSR1//DAB2IP//DPP4//EHD3//SFTPD//LPAR2//NISCH//WDFY2//C1ORF210//TMEM230//LDLR//VCAM1//USP8//MMGT1//TM9SF4//HSPA8//RAB7A//SLC2A4//KCNK1//RAB11FIP1//F5//TMED5//STX1B//STX2//…
GO:0009897	external side of plasma membrane	Cellular component	21	287	916	18698	1.493609543	0.044051638	0.532962776	1.356037938	0.022925764	EFNA5//BTNL3//RTN4RL1//AMOT//ACE//ALCAM//FCER2//IL1R1//FASLG//ITGA3//GFRAL//LDLR//ASTN1//STAB2//LY6G5B//SLC2A4//BMPR1A//TFR2//VCAM1//MS4A1//CD33//
GO:0042995	cell projection	Cellular component	117	2055	916	18698	1.162180856	0.0453406	0.540938544	1.34351274	0.127729258	AMOT//FSCN3//MEFV//MYO6//PAK1//INPP5K//VIL1//DNAL4//EVC2//KIFAP3//KIF3C//RAB8A//PDE6D//BBS10//CHRNA7//CHRNB3//ABAT//CNKSR2//UNC13A//KIF1B//RAP1GAP2//ANK3//GRIN2B//CDK16//SEPT5//KIF1A//PI4K2A//MAPK10//SLC6A3//ACTN4//CAMK2B//ATCAY//UNC5C//CHRFAM7A//GABBR2//RNF40//RAPGEF3//DPP4//STX2//ARPIN//PPP1R9B//DGKZ//ACTN2//DNAH9//LDHC//SEPT7//STX1B//COMT//DAB2IP//ALCAM//HSPA8//KCNB1//NEFH//OMP//AMIGO1//SYT4//…
GO:0044432	endoplasmic reticulum part	Cellular component	78	1319	916	18698	1.207117341	0.046934315	0.54561224	1.328509519	0.085152838	EBI3//COL4A2//COL8A2//COL11A2//F5//APLP2//IGFBP5//INS//COL5A3//MXRA8//COL20A1//TOR3A//WNT7B//COL27A1//CES2//RASGRP1//CDIPT//OSBPL5//NUS1//TBC1D20//GPAT4//SAMD8//CREB3L4//CYB5A//CYP4A11//CYP21A2//EXT1//TMCC1//APOL2//G6PC//RAB3GAP2//HTRA2//CYP4A22//GRM6//DNAJB2//TMEM173//FAM69A//PAFAH2//TMED5//SCARA3//PLOD2//ATP6AP1//PARP16//MARCH1//ATP8B2//SERINC1//SBF1//XYLT1//RHBDF1//SFTPD//TAP2//WRB//RHBDF2//EL…
GO:0070382	exocytic vesicle	Cellular component	15	190	916	18698	1.611526086	0.047002684	0.54561224	1.327877339	0.016375546	STX1B//STX2//TMEM230//RAB8A//CDK16//TRAPPC4//SEPT5//KIF1A//ADRA1D//UNC13A//SYT17//PI4K2A//SYNGR2//SYT4//IGF1//
GO:0005852	eukaryotic translation initiation factor 3 complex	Cellular component	3	17	916	18698	3.60223478	0.047692279	0.546235567	1.321551926	0.003275109	EIF3D//EIF3F//EIF3I//
GO:0032994	protein-lipid complex	Cellular component	5	41	916	18698	2.489349238	0.048685596	0.550275357	1.312599507	0.005458515	APOC1//LDLR//PON1//SAA2//CLU//
GO:0016757	transferase activity, transferring glycosyl groups	Molecular function	32	283	855	17548	2.320732337	8.49E-06	0.011003046	5.071092064	0.037426901	ST6GALNAC2//ST6GALNAC4//ST6GALNAC6//ST6GALNAC5//ST8SIA5//GCNT3//ST3GAL2//ST3GAL4//SIRT6//PARP16//PPAT//MAGT1//GALNT6//GALNTL5//GALNT8//GALNTL6//GALNT10//PYGB//UGT2A1//EXT1//XYLT1//B3GNT5//OGT//FUT3//FUT5//FUT6//MGAT2//B3GAT2//GLT6D1//CHSY1//CHPF//GBGT1//
GO:0008373	sialyltransferase activity	Molecular function	7	21	855	17548	6.841325536	4.05E-05	0.026269821	4.392117898	0.008187135	ST6GALNAC2//ST6GALNAC4//ST6GALNAC6//ST6GALNAC5//ST8SIA5//ST3GAL2//ST3GAL4//
GO:0030546	receptor activator activity	Molecular function	5	14	855	17548	7.329991646	0.000375834	0.158039866	3.425003613	0.005847953	EFNA5//IGF1//IGF2//INS//INS-IGF2//
GO:0008376	acetylgalactosaminyltransferase activity	Molecular function	9	49	855	17548	3.769709989	0.000525787	0.158039866	3.279190551	0.010526316	GALNT6//GALNTL5//GALNT8//GALNTL6//GALNT10//CHSY1//CHPF//GBGT1//B3GNT5//
GO:0016758	transferase activity, transferring hexosyl groups	Molecular function	22	210	855	17548	2.150130883	0.000609722	0.158039866	3.214868344	0.025730994	GCNT3//MAGT1//GALNT6//GALNTL5//GALNT8//GALNTL6//GALNT10//PYGB//EXT1//XYLT1//B3GNT5//OGT//FUT3//FUT5//FUT6//MGAT2//B3GAT2//UGT2A1//CHSY1//CHPF//GBGT1//GLT6D1//
GO:0043169	cation binding	Molecular function	245	4225	855	17548	1.190147756	0.000914481	0.197527906	3.038825291	0.286549708	ERN2//COMT//SIK1//EPHX2//EYA2//IDH2//FOXK2//ATP9B//ENO4//PI4K2A//ATP8B2//RPS6KA3//NT5C1A//EGLN3//CYP4A11//CYP21A2//CYP4A22//PLOD2//TET2//F5//COA6//ATOX1//RNF7//RASGRP1//MYL9//CGREF1//EHD1//DGKA//DGKB//JAG1//CELSR2//MEGF8//UNC13A//MACF1//GCA//EHD3//S100A7A//LDLR//MATN2//SYT17//PLSCR1//PON1//PPP3CB//STAB2//PCDHB4//MASP1//CCDC47//ADGRL4//PCDH20//SYT4//THBS2//C1S//VIL1//CRELD1//SLC25A23//EFCC1//ACTN4…
GO:0004143	diacylglycerol kinase activity	Molecular function	4	11	855	17548	7.463264221	0.001402346	0.252671741	2.853144783	0.004678363	DGKK//DGKA//DGKB//DGKZ//
GO:0016783	sulfurtransferase activity	Molecular function	4	12	855	17548	6.841325536	0.002022851	0.252671741	2.694036042	0.004678363	MOCS3//MOCOS//CTU2//URM1//
GO:0043167	ion binding	Molecular function	340	6159	855	17548	1.133000819	0.00202922	0.252671741	2.692670904	0.397660819	ACBD3//ACBD5//ERN2//COMT//SIK1//EPHX2//EYA2//IDH2//FOXK2//ATP9B//ENO4//PI4K2A//ATP8B2//RPS6KA3//NT5C1A//RASGRP1//OSBPL5//HSPA8//RS1//SYT4//APOC1//EGLN3//CYP4A11//CYP21A2//CYP4A22//PLOD2//TET2//F5//COA6//ATOX1//RNF7//MYL9//CGREF1//EHD1//DGKA//DGKB//JAG1//CELSR2//MEGF8//UNC13A//MACF1//GCA//EHD3//S100A7A//LDLR//MATN2//SYT17//PLSCR1//PON1//PPP3CB//STAB2//PCDHB4//MASP1//CCDC47//ADGRL4//PCDH20//THBS2//…
GO:0046872	metal ion binding	Molecular function	237	4131	855	17548	1.177483044	0.002077109	0.252671741	2.682540672	0.277192982	ERN2//COMT//SIK1//EPHX2//EYA2//IDH2//FOXK2//ATP9B//ENO4//PI4K2A//ATP8B2//RPS6KA3//NT5C1A//EGLN3//CYP4A11//CYP21A2//CYP4A22//PLOD2//TET2//F5//COA6//ATOX1//RNF7//RASGRP1//MYL9//CGREF1//EHD1//DGKA//DGKB//JAG1//CELSR2//MEGF8//UNC13A//MACF1//GCA//EHD3//S100A7A//LDLR//MATN2//SYT17//PLSCR1//PON1//PPP3CB//STAB2//PCDHB4//MASP1//CCDC47//ADGRL4//PCDH20//SYT4//THBS2//C1S//VIL1//CRELD1//SLC25A23//EFCC1//ACTN4…
GO:0004653	polypeptide N-acetylgalactosaminyltransferase activity	Molecular function	5	20	855	17548	5.130994152	0.002280897	0.252671741	2.641894267	0.005847953	GALNT6//GALNTL5//GALNT8//GALNTL6//GALNT10//
GO:0008194	UDP-glycosyltransferase activity	Molecular function	16	148	855	17548	2.218808282	0.002339553	0.252671741	2.630867082	0.01871345	GCNT3//GALNT6//GALNTL5//GALNT8//GALNTL6//GALNT10//EXT1//XYLT1//B3GNT5//OGT//MGAT2//B3GAT2//UGT2A1//CHSY1//CHPF//GBGT1//
GO:0001228	transcriptional activator activity, RNA polymerase II transcription regulatory region sequence-specific DNA binding	Molecular function	33	417	855	17548	1.624199588	0.004330475	0.431715005	2.363464506	0.038596491	FOXJ1//GRHL1//HOXD13//RBPJ//FOXK2//MYOG//NFKB2//NFYC//PITX1//PLSCR1//POU2F2//NKRF//ZFAT//SOX12//ZIC3//RAX2//RUNX2//ARNT2//ZEB2//CREB3L4//BHLHA15//DMRT1//FOXO3//HOXB2//HOXC10//IRF6//LMX1A//SOHLH2//OVOL2//RFX5//CSRNP1//STAT6//NANOG//
GO:0003951	NAD+ kinase activity	Molecular function	4	17	855	17548	4.829170967	0.008007294	0.691830218	2.096514215	0.004678363	DGKK//DGKA//DGKB//DGKZ//
GO:0005159	insulin-like growth factor receptor binding	Molecular function	4	17	855	17548	4.829170967	0.008007294	0.691830218	2.096514215	0.004678363	IGF1//IGF2//INS//INS-IGF2//
GO:0016780	phosphotransferase activity, for other substituted phosphate groups	Molecular function	4	19	855	17548	4.320837181	0.012070729	0.967798165	1.918266483	0.004678363	SAMD8//SGMS2//CDIPT//SELENOI//
GO:0008239	dipeptidyl-peptidase activity	Molecular function	3	11	855	17548	5.597448166	0.014174411	0.967798165	1.848494979	0.003508772	NAALAD2//DPEP1//DPP4//
GO:0030170	pyridoxal phosphate binding	Molecular function	7	54	855	17548	2.660515486	0.015322205	0.967798165	1.814678739	0.008187135	ABAT//ALAS2//MOCOS//PNPO//PYGB//SHMT1//SGPL1//
GO:0070279	vitamin B6 binding	Molecular function	7	54	855	17548	2.660515486	0.015322205	0.967798165	1.814678739	0.008187135	ABAT//ALAS2//MOCOS//PNPO//PYGB//SHMT1//SGPL1//
GO:0099094	ligand-gated cation channel activity	Molecular function	11	109	855	17548	2.071226997	0.017189904	0.967798165	1.764726558	0.012865497	P2RX3//GRIA3//GRIN2B//HCN4//HCN2//KCNJ13//KCNK1//KCNK6//RASA3//CHRNA7//CHRNB3//
GO:0019992	diacylglycerol binding	Molecular function	3	12	855	17548	5.130994152	0.018224931	0.967798165	1.73933411	0.003508772	RASGRP1//CDIPT//UNC13A//
GO:0140110	transcription regulator activity	Molecular function	113	1921	855	17548	1.207292742	0.018730393	0.967798165	1.727453114	0.132163743	SP9//IRX5//LBX1//SOX30//PRDM7//KLF12//CREB3L4//BHLHA15//ARX//ZNF384//DMRT1//EMX2//ADNP2//FOXJ1//FOXO3//ZNF385A//FOXD3//GRHL1//HMX1//HMX2//HOXB2//HOXC10//HOXD13//RBPJ//FOXK2//IRF6//LMX1A//MAX//MYOG//NFKB2//NFYC//PAX3//PITX1//POU2F2//ZNF410//OVOL2//PRDM12//RFX5//LHX5//BMPR1A//SOX12//STAT6//ZFP36L2//MLX//TGIF1//YY1//ZBTB14//ZNF37A//ZNF146//ZNF202//NANOG//TSC22D4//RAX2//ZFHX2//RUNX2//TSC22D1//ZEB2//A…
GO:0001103	RNA polymerase II repressing transcription factor binding	Molecular function	5	33	855	17548	3.109693425	0.020732031	0.967798165	1.683358156	0.005847953	BBS5//RBPJ//TBP//YY1//BBS10//
GO:0000981	RNA polymerase II transcription factor activity, sequence-specific DNA binding	Molecular function	69	1108	855	17548	1.278117677	0.02087824	0.967798165	1.680306116	0.080701754	MAX//TAF4//FOXJ1//GRHL1//HOXD13//RBPJ//FOXK2//MYOG//NFKB2//NFYC//PITX1//PLSCR1//POU2F2//NKRF//ZFAT//SOX12//ZIC3//RAX2//RUNX2//ARNT2//TGIF1//YY1//ZBTB14//ZNF202//PAXBP1//ZNF536//ZEB2//ARX//FOXO3//FOXD3//ARHGAP35//HMX1//CHCHD3//MLX//CREB3L4//BHLHA15//DMRT1//HOXB2//HOXC10//IRF6//LMX1A//SOHLH2//OVOL2//RFX5//CSRNP1//STAT6//NANOG//SP9//IRX5//LBX1//SOX30//PRDM7//KLF12//ZNF384//EMX2//ADNP2//ZNF385A//HMX2…
GO:0005088	Ras guanyl-nucleotide exchange factor activity	Molecular function	20	251	855	17548	1.635376622	0.02140514	0.967798165	1.66948193	0.023391813	RCBTB2//RCC1//PLEKHG4B//DNMBP//ARHGEF12//ARHGEF16//PLEKHG2//RALGPS1//RAPGEF3//DENND5B//DENND5A//RAB3GAP2//TRAPPC4//SBF1//RIN3//RASGRP1//EREG//GRIN2B//CAMK2B//ACTN2//
GO:0008417	fucosyltransferase activity	Molecular function	3	13	855	17548	4.736302294	0.022849398	0.967798165	1.641125245	0.003508772	FUT3//FUT5//FUT6//
GO:0015020	glucuronosyltransferase activity	Molecular function	5	34	855	17548	3.018231854	0.023360847	0.967798165	1.63151142	0.005847953	B3GAT2//EXT1//CHSY1//CHPF//UGT2A1//
GO:0008324	cation transmembrane transporter activity	Molecular function	44	663	855	17548	1.362073862	0.023395774	0.967798165	1.630862585	0.051461988	SLC25A20//COX6B1//CYB5A//P2RX3//GRIA3//GRIN2B//HCN4//HCN2//KCNJ13//KCNK1//KCNK6//CACNG3//CACNG6//SCN8A//KCNE3//KCNB1//KCNAB2//CHRNA7//DENND5B//DENND5A//TMEM38B//KCNK16//SLC22A1//SLC6A3//ATOX1//ATP2C2//SLC10A2//SLC4A4//SLC12A1//RHBG//ATP5PF//MAGT1//MMGT1//TMEM44//SERINC1//RASA3//ORAI2//SLC13A2//SLC12A7//SLC13A5//CHRNB3//TFR2//ATP5F1B//ATP6AP1//
GO:0005158	insulin receptor binding	Molecular function	4	23	855	17548	3.569387236	0.023648887	0.967798165	1.626189297	0.004678363	IGF1//IGF2//INS//INS-IGF2//
GO:0005041	low-density lipoprotein particle receptor activity	Molecular function	3	14	855	17548	4.397994987	0.028049127	0.967798165	1.552080658	0.003508772	LRP10//LDLR//STAB2//
GO:0003777	microtubule motor activity	Molecular function	11	119	855	17548	1.897174308	0.030659628	0.967798165	1.513433116	0.012865497	DNAH9//DNAL4//KIF1B//KIF5B//KIF1A//APPBP2//KIF6//KIF3C//MYO1E//MYO6//KIF23//
GO:0070273	phosphatidylinositol-4-phosphate binding	Molecular function	4	25	855	17548	3.283836257	0.031300299	0.967798165	1.504451514	0.004678363	OSBPL5//DAB2IP//RS1//PLEKHF1//
GO:0005515	protein binding	Molecular function	589	11565	855	17548	1.045276457	0.031486301	0.967798165	1.501878357	0.688888889	STX1B//STX2//NAPA//GOSR1//ELP4//ELP3//SPEN//PITX1//TBP//ERCC1//ERCC4//SETD3//BBS5//RBPJ//YY1//BBS10//FOXO3//ARHGEF12//HSPA8//RGS14//RGS10//LRRC15//IGFBP5//ITGA3//DPP4//IL1R1//INS//LDLR//SLC6A3//ZNF346//ZNF385A//BRD7//MPRIP//MACF1//MAP1A//MEFV//MYO6//SNTG1//WIPF3//UTRN//MLPH//CLMN//ACTN4//CAMK2B//PPP1R9B//DACT3//RASGRP1//RAPGEF3//EIF2B1//ARHGEF16//RABIF//PLEKHG2//RALGPS1//PSD2//RCBTB2//RCC1//EREG/…
GO:0005244	voltage-gated ion channel activity	Molecular function	16	198	855	17548	1.65850316	0.032949197	0.967798165	1.48215516	0.01871345	GRIN2B//KCNJ13//KCNK1//KCNK6//CACNG3//CACNG6//CLCN2//BSND//KCNE3//HCN4//KCNB1//HCN2//KCNAB2//CLIC6//SCN8A//KCNK16//
GO:0022832	voltage-gated channel activity	Molecular function	16	198	855	17548	1.65850316	0.032949197	0.967798165	1.48215516	0.01871345	GRIN2B//KCNJ13//KCNK1//KCNK6//CLIC6//SCN8A//KCNK16//CACNG3//CACNG6//CLCN2//BSND//KCNE3//HCN4//KCNB1//HCN2//KCNAB2//
GO:0045125	bioactive lipid receptor activity	Molecular function	3	15	855	17548	4.104795322	0.033820705	0.967798165	1.470817342	0.003508772	GPR6//S1PR5//LPAR2//
GO:0003700	DNA binding transcription factor activity	Molecular function	91	1551	855	17548	1.204179156	0.035073153	0.967798165	1.455025189	0.106432749	SP9//IRX5//LBX1//SOX30//PRDM7//KLF12//CREB3L4//BHLHA15//ARX//ZNF384//DMRT1//EMX2//ADNP2//FOXJ1//FOXO3//ZNF385A//FOXD3//GRHL1//HMX1//HMX2//HOXB2//HOXC10//HOXD13//RBPJ//FOXK2//IRF6//LMX1A//MAX//MYOG//NFKB2//NFYC//PAX3//PITX1//POU2F2//ZNF410//OVOL2//PRDM12//RFX5//LHX5//BMPR1A//SOX12//STAT6//ZFP36L2//MLX//TGIF1//YY1//ZBTB14//ZNF37A//ZNF146//ZNF202//NANOG//TSC22D4//RAX2//ZFHX2//RUNX2//TSC22D1//ZEB2//A…
GO:0070491	repressing transcription factor binding	Molecular function	7	64	855	17548	2.244809942	0.035531438	0.967798165	1.449387218	0.008187135	BBS5//RBPJ//TBP//YY1//BBS10//ZNF703//RUNX2//
GO:0030551	cyclic nucleotide binding	Molecular function	5	38	855	17548	2.700523238	0.035977492	0.967798165	1.443969109	0.005847953	HCN4//RAPGEF3//HCN2//PDE11A//TMEM173//
GO:0003743	translation initiation factor activity	Molecular function	6	51	855	17548	2.414585483	0.036695862	0.967798165	1.435382901	0.007017544	EIF2B1//EIF3D//EIF3F//EIF3I//EIF2S2//EIF5B//
GO:0017112	Rab guanyl-nucleotide exchange factor activity	Molecular function	6	51	855	17548	2.414585483	0.036695862	0.967798165	1.435382901	0.007017544	DENND5B//DENND5A//RAB3GAP2//TRAPPC4//SBF1//RIN3//
GO:0022857	transmembrane transporter activity	Molecular function	65	1068	855	17548	1.249118427	0.03691901	0.967798165	1.432749953	0.076023392	SLC25A20//COX6B1//CYB5A//P2RX3//GRIA3//GRIN2B//CHRNA7//HCN4//HCN2//BEST1//CHRNB3//CHRFAM7A//KCNJ13//KCNK1//KCNK6//CLIC6//SCN8A//KCNK16//CACNG3//CACNG6//CLCN2//BSND//KCNE3//KCNB1//KCNAB2//SLC26A8//BEST4//DENND5B//DENND5A//TMEM38B//SLC22A1//SLC25A10//SLC6A3//SLC10A2//SLC25A23//SLC2A4//ATOX1//ATP2C2//SLC4A4//SLC16A10//MCL1//SLC12A1//RHBG//ATP5PF//MAGT1//MMGT1//SLC13A5//TMEM44//SERINC1//FLVCR1//FLVCR…
GO:0022839	ion gated channel activity	Molecular function	24	335	855	17548	1.470374444	0.038590977	0.967798165	1.413514225	0.028070175	P2RX3//GRIA3//GRIN2B//HCN4//HCN2//BEST1//CHRNA7//CHRNB3//CHRFAM7A//KCNJ13//KCNK1//KCNK6//CLIC6//SCN8A//KCNK16//CACNG3//CACNG6//CLCN2//BSND//KCNE3//KCNB1//KCNAB2//TMEM38B//RASA3//
GO:0019842	vitamin binding	Molecular function	12	139	855	17548	1.771854096	0.039004569	0.967798165	1.408884518	0.014035088	IRX5//ADH4//SEC14L2//ABAT//ALAS2//MOCOS//PNPO//PYGB//SHMT1//SGPL1//EGLN3//PLOD2//
GO:0017016	Ras GTPase binding	Molecular function	35	527	855	17548	1.36307245	0.039515953	0.967798165	1.403227537	0.040935673	RCBTB2//RCC1//RASGRP1//EREG//GRIN2B//CAMK2B//ACTN2//PLEKHG4B//DNMBP//ARHGEF12//ARHGEF16//PLEKHG2//RALGPS1//KPNB1//RANBP3//RAPGEF3//RHOH//C15ORF62//DENND5B//DENND5A//RAB3GAP2//TRAPPC4//SBF1//RIN3//EHD1//TBC1D20//RAB8A//PDE6D//ATP6AP1//MLPH//RAB11FIP1//RAB11FIP4//PAK1//RCC2//RAB7A//
GO:0046873	metal ion transmembrane transporter activity	Molecular function	31	457	855	17548	1.392217232	0.039834891	0.967798165	1.399736362	0.03625731	KCNJ13//KCNK1//KCNK6//CACNG3//CACNG6//HCN4//HCN2//SCN8A//KCNE3//KCNB1//KCNAB2//CHRNA7//DENND5B//DENND5A//TMEM38B//KCNK16//SLC6A3//ATOX1//ATP2C2//SLC10A2//SLC4A4//SLC12A1//MAGT1//MMGT1//RASA3//ORAI2//SLC13A2//SLC12A7//SLC13A5//GRIN2B//TFR2//
GO:0001091	RNA polymerase II basal transcription factor binding	Molecular function	3	16	855	17548	3.848245614	0.040156606	0.967798165	1.396243001	0.003508772	TBP//ERCC1//ERCC4//
GO:0016805	dipeptidase activity	Molecular function	3	16	855	17548	3.848245614	0.040156606	0.967798165	1.396243001	0.003508772	ACE//DPEP1//NAALAD2//
GO:0022841	potassium ion leak channel activity	Molecular function	3	16	855	17548	3.848245614	0.040156606	0.967798165	1.396243001	0.003508772	KCNK1//KCNK16//KCNK6//
GO:0001671	ATPase activator activity	Molecular function	4	27	855	17548	3.040589127	0.040244535	0.967798165	1.395293088	0.004678363	NCAPH//DNAJB6//TOR1AIP1//DNAJB2//
GO:0071813	lipoprotein particle binding	Molecular function	4	27	855	17548	3.040589127	0.040244535	0.967798165	1.395293088	0.004678363	APOL2//LDLR//STAB2//COLEC12//
GO:0071814	protein-lipid complex binding	Molecular function	4	27	855	17548	3.040589127	0.040244535	0.967798165	1.395293088	0.004678363	APOL2//LDLR//STAB2//COLEC12//
GO:0005216	ion channel activity	Molecular function	29	424	855	17548	1.403762551	0.041768957	0.967798165	1.379146373	0.033918129	P2RX3//GRIA3//GRIN2B//HCN4//HCN2//BEST1//CHRNA7//CHRNB3//CHRFAM7A//KCNJ13//KCNK1//KCNK6//CACNG3//CACNG6//CLCN2//BSND//SCN8A//KCNE3//KCNB1//KCNAB2//SLC26A8//BEST4//CLIC6//DENND5B//DENND5A//TMEM38B//KCNK16//RASA3//ORAI2//
GO:0022890	inorganic cation transmembrane transporter activity	Molecular function	39	601	855	17548	1.331838748	0.042071424	0.967798165	1.376012789	0.045614035	COX6B1//CYB5A//P2RX3//GRIA3//GRIN2B//HCN4//HCN2//KCNJ13//KCNK1//KCNK6//CACNG3//CACNG6//SCN8A//KCNE3//KCNB1//KCNAB2//CHRNA7//DENND5B//DENND5A//TMEM38B//KCNK16//SLC6A3//ATOX1//ATP2C2//SLC10A2//SLC4A4//SLC12A1//ATP5PF//MAGT1//MMGT1//RASA3//ORAI2//SLC13A2//SLC12A7//SLC13A5//CHRNB3//TFR2//ATP5F1B//ATP6AP1//
GO:0022836	gated channel activity	Molecular function	24	338	855	17548	1.457323783	0.04207462	0.967798165	1.3759798	0.028070175	P2RX3//GRIA3//GRIN2B//HCN4//HCN2//BEST1//CHRNA7//CHRNB3//CHRFAM7A//KCNJ13//KCNK1//KCNK6//CLIC6//SCN8A//KCNK16//CACNG3//CACNG6//CLCN2//BSND//KCNE3//KCNB1//KCNAB2//TMEM38B//RASA3//
GO:0005215	transporter activity	Molecular function	75	1263	855	17548	1.218763457	0.042193252	0.967798165	1.374757006	0.087719298	SLC25A20//ATP9B//ATP8B2//COX6B1//CYB5A//P2RX3//GRIA3//GRIN2B//CHRNA7//HCN4//HCN2//BEST1//CHRNB3//CHRFAM7A//KCNJ13//KCNK1//KCNK6//CLIC6//SCN8A//KCNK16//CACNG3//CACNG6//CLCN2//BSND//KCNE3//KCNB1//KCNAB2//SLC26A8//BEST4//DENND5B//DENND5A//TMEM38B//SLC22A1//SLC25A10//SLC6A3//SLC10A2//SLC25A23//SLC2A4//ATOX1//ATP2C2//SLC4A4//OSBPL5//C2CD2L//SLC16A10//MCL1//SLC12A1//RHBG//RAMP3//KPNB1//ATP5PF//MAGT1//M…
GO:0019894	kinesin binding	Molecular function	5	40	855	17548	2.565497076	0.043595363	0.967798165	1.360559699	0.005847953	KIFAP3//KIF1B//PLEKHM2//NEFH//ATCAY//
GO:0005085	guanyl-nucleotide exchange factor activity	Molecular function	23	323	855	17548	1.461459635	0.044645062	0.967798165	1.350226571	0.026900585	PSD2//RCBTB2//RCC1//RASGRP1//EREG//GRIN2B//CAMK2B//ACTN2//PLEKHG4B//DNMBP//ARHGEF12//ARHGEF16//PLEKHG2//RALGPS1//RAPGEF3//DENND5B//DENND5A//RAB3GAP2//TRAPPC4//SBF1//RIN3//EIF2B1//RABIF//
GO:0005543	phospholipid binding	Molecular function	28	410	855	17548	1.401637427	0.045547606	0.967798165	1.341534444	0.032748538	RASGRP1//OSBPL5//HSPA8//RS1//SYT4//SYT17//VIL1//ACTN2//OGT//PLEKHF1//APOC1//BBS5//DAB2IP//DPEP1//NISCH//MYO1E//SNX7//C2CD2L//DGKA//JAG1//UNC13A//SEC14L2//MYOF//ARHGAP35//PAFAH2//PON1//RASA2//PSD2//
GO:0031267	small GTPase binding	Molecular function	37	570	855	17548	1.332258131	0.046555146	0.967798165	1.332032303	0.043274854	RCBTB2//RCC1//RASGRP1//EREG//GRIN2B//CAMK2B//ACTN2//PLEKHG4B//DNMBP//ARHGEF12//ARHGEF16//PLEKHG2//RALGPS1//KPNB1//RANBP3//RAPGEF3//RHOH//C15ORF62//DENND5B//DENND5A//RAB3GAP2//TRAPPC4//SBF1//RIN3//EHD1//TBC1D20//RAB8A//PDE6D//ATP6AP1//MLPH//RAB11FIP1//RAB11FIP4//GGA2//PAK1//RCC2//RAB7A//ACAP3//
GO:0016641	oxidoreductase activity, acting on the CH-NH2 group of donors, oxygen as acceptor	Molecular function	3	17	855	17548	3.621878225	0.047045744	0.967798165	1.327479658	0.003508772	PNPO//VCAM1//DDO//
GO:0030169	low-density lipoprotein particle binding	Molecular function	3	17	855	17548	3.621878225	0.047045744	0.967798165	1.327479658	0.003508772	LDLR//STAB2//COLEC12//
GO:0030228	lipoprotein particle receptor activity	Molecular function	3	17	855	17548	3.621878225	0.047045744	0.967798165	1.327479658	0.003508772	LRP10//LDLR//STAB2//
GO:0015075	ion transmembrane transporter activity	Molecular function	55	900	855	17548	1.254243015	0.048714978	0.986478304	1.31233749	0.064327485	SLC25A20//COX6B1//CYB5A//P2RX3//GRIA3//GRIN2B//CHRNA7//HCN4//HCN2//BEST1//CHRNB3//CHRFAM7A//KCNJ13//KCNK1//KCNK6//CLIC6//SCN8A//KCNK16//CACNG3//CACNG6//CLCN2//BSND//KCNE3//KCNB1//KCNAB2//SLC26A8//BEST4//DENND5B//DENND5A//TMEM38B//SLC22A1//SLC25A10//SLC6A3//SLC25A23//ATOX1//ATP2C2//SLC4A4//SLC16A10//SLC10A2//SLC12A1//RHBG//ATP5PF//MAGT1//MMGT1//SLC13A5//TMEM44//SERINC1//RASA3//ORAI2//SLCO5A1//SLC1…
hsa00512	Mucin type O-glycan biosynthesis - Homo sapiens (human)	pathway	5	176	31	7906		5.49E-04	1.83E-01	3.260724	0.028409	GALNT6//GALNT8//GALNTL6//GCNT3//ST3GAL2
hsa00604	Glycosphingolipid biosynthesis - ganglio series - Homo sapiens (human)	pathway	3	176	15	7906		4.05E-03	6.77E-01	2.392375	0.017045	ST3GAL2//ST6GALNAC6//ST8SIA5
hsa04922	Glucagon signaling pathway - Homo sapiens (human)	pathway	7	176	106	7906		9.23E-03	1.00E+00	2.034797	0.039773	CAMK2B//CREB3L4//G6PC//GCK//PPP3CB//PRKAG2//SIK1
hsa04152	AMPK signaling pathway - Homo sapiens (human)	pathway	7	176	120	7906		1.74E-02	1.00E+00	1.758956	0.039773	CREB3L4//EIF4EBP1//G6PC//INS//PRKAG2//RAB8A//SLC2A4
hsa04950	Maturity onset diabetes of the young - Homo sapiens (human)	pathway	3	176	26	7906		1.94E-02	1.00E+00	1.713072	0.017045	BHLHA15//GCK//INS
hsa00601	Glycosphingolipid biosynthesis - lacto and neolacto series - Homo sapiens (human)	pathway	3	176	27	7906		2.14E-02	1.00E+00	1.668931	0.017045	B3GNT5//FUT3//FUT5
hsa04910	Insulin signaling pathway - Homo sapiens (human)	pathway	7	176	137	7906		3.30E-02	1.00E+00	1.48132	0.039773	EIF4EBP1//G6PC//GCK//INS//PRKAG2//RHOQ//SLC2A4
hsa04931	Insulin resistance - Homo sapiens (human)	pathway	6	176	108	7906		3.31E-02	1.00E+00	1.479881	0.034091	CREB3L4//G6PC//INS//OGT//PRKAG2//SLC2A4
hsa04670	Leukocyte transendothelial migration - Homo sapiens (human)	pathway	6	176	112	7906		3.86E-02	1.00E+00	1.413971	0.034091	ARHGAP35//F11R//MYL9//OCLN//RAPGEF3//VCAM1
hsa00500	Starch and sucrose metabolism - Homo sapiens (human)	pathway	3	176	36	7906		4.53E-02	1.00E+00	1.344098	0.017045	G6PC//GCK//PGM2L1
