# Supplementary material for: Differential Expression Profiles and Function Prediction of Transfer RNA-Derived Fragments in High-Grade Serous Ovarian Cancer
Source: Biomed Res Int. 2021 Mar 30;2021:5594081. doi: 10.1155/2021/5594081 (PMC8028742; doi:10.1155/2021/5594081)
Supplement: Supplementary 3 — Table S3: GO and KEGG analyses of the target mRNAs regulated by the five downregulated candidate tRFs and tiRNAs. [file 5594081.f3.txt]

	Table S3. GO and KEGG analyses of the target mRNAs regulated by the five down regulated candidate tRF & tiRNAs.
GO.ID	Term	Ontology	Count	Pop.Hits	List.Total	Pop.Total	Fold.Enrichment	Pvalue	FDR	Enrichment.Score	Gene.Ratio	GENES
GO:0042594	response to starvation	Biological process	13	177	466	17653	2.782291894	8.65E-04	1	3.062993214	0.027896996	ATG14//USP33//STK26//RRAGD//BMPR2//C12ORF66//LARS//PIK3R4//ADM//GCG//GCGR//ACAT1//ULK2//
GO:0002029	desensitization of G-protein coupled receptor protein signaling pathway	Biological process	4	19	466	17653	7.975152473	1.36E-03	1	2.86783493	0.008583691	ADM//HTR2B//ARRB2//GIPR//
GO:0022401	negative adaptation of signaling pathway	Biological process	4	19	466	17653	7.975152473	1.36E-03	1	2.86783493	0.008583691	GIPR//ADM//HTR2B//ARRB2//
GO:0023058	adaptation of signaling pathway	Biological process	4	21	466	17653	7.215614143	2.01E-03	1	2.697285313	0.008583691	GIPR//ADM//HTR2B//ARRB2//
GO:0032024	positive regulation of insulin secretion	Biological process	7	68	466	17653	3.899614996	2.07E-03	1	2.685059114	0.015021459	MPC2//GCG//ANO1//C2CD2L//ABAT//GIPR//NR0B2//
GO:0000910	cytokinesis	Biological process	12	172	466	17653	2.642928436	2.09E-03	1	2.680422622	0.025751073	STAMBP//SEPT2//USP8//PIK3R4//AURKA//PRC1//RXFP3//ROPN1B//CNTROB//PAK4//RND1//PACSIN3//
GO:0003174	mitral valve development	Biological process	3	11	466	17653	10.33144752	2.57E-03	1	2.589259041	0.006437768	BMPR2//ACVR1//GJA5//
GO:0090277	positive regulation of peptide hormone secretion	Biological process	8	92	466	17653	3.294084717	2.98E-03	1	2.525704329	0.017167382	ABAT//GIPR//NR0B2//MPC2//GCG//ANO1//C2CD2L//EGFR//
GO:0060736	prostate gland growth	Biological process	3	12	466	17653	9.470493562	3.37E-03	1	2.472858226	0.006437768	AR//UBE3A//PSAPL1//
GO:0042310	vasoconstriction	Biological process	7	76	466	17653	3.489129207	3.89E-03	1	2.409932804	0.015021459	ADRA2B//ADM//BMPR2//EGFR//GJA5//ARHGAP42//HTR2B//
GO:0040034	regulation of development, heterochronic	Biological process	3	13	466	17653	8.741994057	0.004291004	1	2.367441096	0.006437768	FGF9//ASCL1//HMGN1//
GO:0050714	positive regulation of protein secretion	Biological process	14	238	466	17653	2.228351426	0.004454428	1	2.351208055	0.030042918	ABAT//GIPR//NR0B2//MPC2//GCG//ANO1//C2CD2L//C1QTNF3//HTR2B//SAA1//EGFR//ANKRD1//TTN//MYOM1//
GO:0035335	peptidyl-tyrosine dephosphorylation	Biological process	8	99	466	17653	3.061169636	0.00467589	1	2.330135726	0.017167382	DUSP1//DUSP6//EYA1//EYA2//PTPN14//PTPRO//UBASH3B//CDC25A//
GO:0019229	regulation of vasoconstriction	Biological process	6	60	466	17653	3.788197425	0.004919813	1	2.308051443	0.012875536	ADRA2B//ADM//BMPR2//EGFR//GJA5//ARHGAP42//
GO:0030238	male sex determination	Biological process	3	14	466	17653	8.11756591	0.00535525	1	2.271220215	0.006437768	AR//FGF9//DHH//
GO:0046887	positive regulation of hormone secretion	Biological process	9	126	466	17653	2.705855303	0.006243867	1	2.204546355	0.019313305	ABAT//GIPR//NR0B2//MPC2//GCG//ANO1//C2CD2L//C1QTNF3//EGFR//
GO:0002031	G-protein coupled receptor internalization	Biological process	3	15	466	17653	7.57639485	0.006564281	1	2.182812864	0.006437768	ADM//HTR2B//ARRB2//
GO:0097756	negative regulation of blood vessel diameter	Biological process	7	84	466	17653	3.156831187	0.00674007	1	2.171335621	0.015021459	ADRA2B//HTR2B//ADM//BMPR2//EGFR//GJA5//ARHGAP42//
GO:0035774	positive regulation of insulin secretion involved in cellular response to glucose stimulus	Biological process	4	29	466	17653	5.225099896	0.006747644	1	2.170847836	0.008583691	MPC2//GCG//ANO1//C2CD2L//
GO:0035556	intracellular signal transduction	Biological process	96	2871	466	17653	1.266690884	0.007259513	1	2.139092542	0.206008584	DUSP6//EGFR//FGF9//MAP3K15//STK26//PSMB5//PSMD12//RASGRF2//GADD45A//KIDINS220//ADRA2B//GHR//SAA1//DUSP1//CNOT11//AURKA//CNOT9//CALCRL//ADM//GCG//GCGR//HTR2B//NKIRAS2//STAMBP//STAT2//RND1//RALGPS2//RAPGEF6//RALA//USP8//PAK4//ROPN1B//CELSR1//TTN//MYOM1//NOS1AP//UBE3A//FARP2//STK10//CCDC88A//TBC1D7//RRAGD//ARFGEF3//CYTH2//CYTH1//DNAJC27//SEMA4C//FGD5//ARHGEF40//PLEKHG1//ARHGAP42//CCDC125//GPR20//RIO…
GO:0008217	regulation of blood pressure	Biological process	11	177	466	17653	2.354246987	0.007467909	1	2.126800956	0.02360515	CTSZ//ADM//AR//ARHGAP42//BMPR2//PTPRO//GJA5//ABAT//ADRA2B//GCGR//NPR3//
GO:0007266	Rho protein signal transduction	Biological process	12	202	466	17653	2.250414312	0.007550848	1	2.122004254	0.025751073	FGD5//ARHGEF40//PLEKHG1//RASGRF2//FARP2//ARHGAP42//CCDC125//GPR20//PAK4//ROPN1B//RND1//CELSR1//
GO:0070536	protein K63-linked deubiquitination	Biological process	4	30	466	17653	5.0509299	0.007626351	1	2.117683212	0.008583691	STAMBP//USP33//YOD1//USP8//
GO:0007076	mitotic chromosome condensation	Biological process	3	16	466	17653	7.102870172	0.007922695	1	2.101127036	0.006437768	NCAPD3//NCAPG//TTN//
GO:0060413	atrial septum morphogenesis	Biological process	3	16	466	17653	7.102870172	0.007922695	1	2.101127036	0.006437768	ACVR1//GJA5//BMPR2//
GO:0002793	positive regulation of peptide secretion	Biological process	14	259	466	17653	2.047674284	0.009156174	1	2.038285978	0.030042918	ABAT//GIPR//NR0B2//MPC2//GCG//ANO1//C2CD2L//ANKRD1//TTN//MYOM1//C1QTNF3//HTR2B//SAA1//EGFR//
GO:0006418	tRNA aminoacylation for protein translation	Biological process	5	49	466	17653	3.865507576	0.009209982	1	2.03574124	0.010729614	AARS2//NARS2//LARS//FARSB//LRRC47//
GO:0003073	regulation of systemic arterial blood pressure	Biological process	7	90	466	17653	2.946375775	0.009725404	1	2.012092339	0.015021459	CTSZ//ARHGAP42//BMPR2//PTPRO//GJA5//ADM//AR//
GO:0007200	phospholipase C-activating G-protein coupled receptor signaling pathway	Biological process	8	113	466	17653	2.681909681	0.01018135	1	1.992194636	0.017167382	GPR20//RXFP3//C5AR2//HTR2B//NPR3//P2RY4//ANO1//MCHR2//
GO:0035384	thioester biosynthetic process	Biological process	5	51	466	17653	3.713919044	0.010871157	1	1.963724235	0.010729614	ACAT1//PDHB//HACD2//ELOVL7//MPC2//
GO:0071616	acyl-CoA biosynthetic process	Biological process	5	51	466	17653	3.713919044	0.010871157	1	1.963724235	0.010729614	ACAT1//PDHB//HACD2//ELOVL7//MPC2//
GO:0016311	dephosphorylation	Biological process	21	461	466	17653	1.725643079	0.011199718	1	1.950792917	0.045064378	DUSP1//DUSP6//PTPN14//PTPRO//DUSP27//ITGA2//PPP1R17//MTMR9//ARFGEF3//CSRNP2//EYA1//EYA2//LMTK2//SET//UBASH3B//CDC25A//IMPA2//PHOSPHO1//NT5C2//PFKFB4//CA3//
GO:0007507	heart development	Biological process	24	550	466	17653	1.653031604	0.011480307	1	1.940046497	0.051502146	AHI1//HTR2B//CHD7//ACVR1//BMPR2//EYA1//GJA5//SIRT6//FLRT3//TTN//MYOM1//CACYBP//SOX6//ANKRD1//FGF9//ADAMTS1//DUSP6//GALNT11//EGFR//ARRB2//CALCRL//ADM//LOX//KAT2B//
GO:0007265	Ras protein signal transduction	Biological process	21	463	466	17653	1.718188897	0.011714973	1	1.93125871	0.045064378	PAK4//ROPN1B//RND1//CELSR1//FARP2//ARFGEF3//CYTH2//CYTH1//DNAJC27//RALGPS2//FGD5//ARHGEF40//PLEKHG1//RASGRF2//ARHGAP42//CCDC125//GPR20//STAMBP//RAPGEF6//RALA//USP8//
GO:0043039	tRNA aminoacylation	Biological process	5	52	466	17653	3.642497524	0.011773767	1	1.929084573	0.010729614	FARSB//LARS//AARS2//NARS2//LRRC47//
GO:0031667	response to nutrient levels	Biological process	21	465	466	17653	1.710798837	0.012249039	1	1.911897978	0.045064378	GCGR//GIPR//GCLM//ATG14//USP33//STK26//RRAGD//BMPR2//CCK//EGFR//ITGA2//C12ORF66//LARS//PIK3R4//ADM//GCG//ACAT1//ULK2//ASCL1//BRIP1//SIRT6//
GO:0043038	amino acid activation	Biological process	5	53	466	17653	3.573771156	0.012725983	1	1.895308659	0.010729614	FARSB//LARS//AARS2//NARS2//LRRC47//
GO:0045292	mRNA cis splicing, via spliceosome	Biological process	3	19	466	17653	5.981364355	0.012930282	1	1.88839199	0.006437768	RNF113B//NCBP2//NCBP2L//
GO:0046578	regulation of Ras protein signal transduction	Biological process	13	244	466	17653	2.018301907	0.01315453	1	1.880924652	0.027896996	ARFGEF3//CYTH2//CYTH1//RALGPS2//FGD5//ARHGEF40//PLEKHG1//RASGRF2//FARP2//ARHGAP42//CCDC125//GPR20//STAMBP//
GO:0001707	mesoderm formation	Biological process	6	74	466	17653	3.071511426	0.013395595	1	1.873037994	0.012875536	EYA1//EYA2//ITGA2//EXOC4//BMPR2//ACVR1//
GO:0060541	respiratory system development	Biological process	11	193	466	17653	2.159076253	0.013717469	1	1.862726026	0.02360515	DHCR7//EGFR//LOX//CHD7//HOXA5//BMPR2//ASCL1//CTSZ//FGF9//CELSR1//EDA//
GO:0006084	acetyl-CoA metabolic process	Biological process	4	36	466	17653	4.20910825	0.014485284	1	1.839072989	0.008583691	ACAT1//PDHB//MPC2//ACOT12//
GO:0048585	negative regulation of response to stimulus	Biological process	57	1615	466	17653	1.337010856	0.01449106	1	1.838899831	0.122317597	DUSP1//DUSP6//FCGR2B//GIPR//ADM//HTR2B//ARRB2//XCL1//EGFR//LMTK2//RGS17//UBASH3B//RGS11//ACVR1//TRAIP//STAMBP//WIF1//FGF9//SIX3//TBC1D7//CCK//CNOT9//ABAT//ARHGAP42//CCDC125//RIOK3//RNF149//HLX//HIF1AN//DLK1//ITCH//FLRT3//LRRC4C//NYX//NCOA5//SEMA4C//IFIT1//CALCRL//C1QTNF3//MMP26//SAA1//LILRB4//ADAR//C5AR2//PSMB5//PSMD12//PTPRO//NME5//TXN//YOD1//C12ORF66//CTH//GCLM//AR//CX3CR1//EYA1//EYA2//
GO:0003283	atrial septum development	Biological process	3	20	466	17653	5.682296137	0.014919225	1	1.826253738	0.006437768	GJA5//ACVR1//BMPR2//
GO:0006085	acetyl-CoA biosynthetic process	Biological process	3	20	466	17653	5.682296137	0.014919225	1	1.826253738	0.006437768	PDHB//MPC2//ACAT1//
GO:0051000	positive regulation of nitric-oxide synthase activity	Biological process	3	20	466	17653	5.682296137	0.014919225	1	1.826253738	0.006437768	HTR2B//NPR3//NOS1AP//
GO:0048332	mesoderm morphogenesis	Biological process	6	76	466	17653	2.990682178	0.015133864	1	1.820050162	0.012875536	BMPR2//ACVR1//EYA1//EYA2//ITGA2//EXOC4//
GO:0009887	animal organ morphogenesis	Biological process	38	1001	466	17653	1.438076945	0.015693854	1	1.804270392	0.081545064	EYA1//AHI1//PHOSPHO1//HTR2B//CHD7//ACVR1//BMPR2//GJA5//SIRT6//SIX3//COL27A1//EGFR//FGF9//PRRX1//CELSR1//ADM//EDA//TUFT1//ITGA2//FAM20A//EXOC4//HLX//HMGN1//AR//HOXA5//ANKRD1//TTN//MYOM1//ARRB2//PSMB5//PSMD12//ADAMTS1//CTSZ//WDR72//LIMS2//HCCS//SEMA6A//ASXL3//
GO:1903532	positive regulation of secretion by cell	Biological process	17	361	466	17653	1.783915685	0.015832538	1	1.800449463	0.036480687	CCK//ABAT//GIPR//NR0B2//MPC2//GCG//ANO1//C2CD2L//SYT1//CACNA1H//ANKRD1//TTN//MYOM1//C1QTNF3//HTR2B//SAA1//EGFR//
GO:2000177	regulation of neural precursor cell proliferation	Biological process	6	77	466	17653	2.951842149	0.016059097	1	1.794278892	0.012875536	CX3CR1//OTP//SIX3//LIMS2//CTSZ//ASCL1//
GO:0043112	receptor metabolic process	Biological process	10	172	466	17653	2.202440363	0.016141508	1	1.792055886	0.021459227	LMTK2//ADM//HTR2B//ARRB2//AHI1//HOXA5//CALCRL//PIK3R4//HNRNPK//ITCH//
GO:0010646	regulation of cell communication	Biological process	112	3522	466	17653	1.204651083	0.016225097	1	1.7898127	0.240343348	GADD45A//STK26//EGFR//MAP3K15//KIDINS220//ADRA2B//DUSP6//GHR//SAA1//DUSP1//LIFR//GIPR//ADM//HTR2B//ARRB2//GCG//USP33//RIC8B//RGS11//GALNT11//GPC5//LMTK2//RGS17//UBASH3B//ACVR1//FCGR2B//FGF9//XCL1//CCK//GJA5//NOS1AP//TRAIP//BMPR2//STAMBP//UBE3A//WIF1//SIX3//TBC1D7//RRAGD//ARFGEF3//CYTH2//CYTH1//ABAT//NR0B2//RALGPS2//SEMA4C//CNOT9//AR//FGD5//ARHGEF40//PLEKHG1//RASGRF2//FARP2//ARHGAP42//CCDC125//GPR…
GO:0003094	glomerular filtration	Biological process	3	21	466	17653	5.411710607	0.017071134	1	1.76773764	0.006437768	PTPRO//GJA5//JCHAIN//
GO:0048791	calcium ion-regulated exocytosis of neurotransmitter	Biological process	4	38	466	17653	3.987576237	0.017421594	1	1.758912104	0.008583691	SYT1//SYT2//C2CD4A//SYT6//
GO:0009966	regulation of signal transduction	Biological process	103	3215	466	17653	1.213637122	0.017643248	1	1.75342147	0.221030043	GADD45A//STK26//EGFR//MAP3K15//KIDINS220//ADRA2B//DUSP6//GHR//SAA1//DUSP1//LIFR//GIPR//ADM//HTR2B//ARRB2//USP33//RIC8B//RGS11//GALNT11//LMTK2//RGS17//UBASH3B//ACVR1//FCGR2B//FGF9//GCG//XCL1//CCK//NOS1AP//TRAIP//BMPR2//STAMBP//UBE3A//WIF1//SIX3//TBC1D7//RRAGD//ARFGEF3//CYTH2//CYTH1//RALGPS2//SEMA4C//CNOT9//AR//FGD5//ARHGEF40//PLEKHG1//RASGRF2//FARP2//ARHGAP42//CCDC125//GPR20//RIOK3//CTH//GOLT1B//T…
GO:0001704	formation of primary germ layer	Biological process	8	125	466	17653	2.424446352	0.017862862	1	1.748048951	0.017167382	DUSP1//BMPR2//ACVR1//EYA1//EYA2//DUSP6//ITGA2//EXOC4//
GO:0097755	positive regulation of blood vessel diameter	Biological process	5	58	466	17653	3.265687435	0.01826995	1	1.738262649	0.010729614	ADM//BMPR2//ARHGAP42//EGFR//GJA5//
GO:0006520	cellular amino acid metabolic process	Biological process	17	367	466	17653	1.754750851	0.018291505	1	1.737750567	0.036480687	NFS1//CTH//FARSB//LARS//AARS2//NARS2//LRRC47//ODC1//PSMB5//PSMD12//GCLM//GLYAT//HAL//GHR//ACAT1//ABAT//UPB1//
GO:0007162	negative regulation of cell adhesion	Biological process	13	255	466	17653	1.931237903	0.018308013	1	1.737358799	0.027896996	PTPRO//FCGR2B//HLX//ITCH//ABAT//UBASH3B//SEMA6A//XCL1//ADAM10//RND1//MIA3//TGFBI//CBLL1//
GO:0051056	regulation of small GTPase mediated signal transduction	Biological process	16	339	466	17653	1.787939788	0.018530411	1	1.732114959	0.034334764	ARFGEF3//CYTH2//CYTH1//RALGPS2//FGD5//ARHGEF40//PLEKHG1//RASGRF2//FARP2//ARHGAP42//CCDC125//GPR20//STAMBP//FAM13A//RAP1GAP2//ARHGAP28//
GO:0023051	regulation of signaling	Biological process	113	3575	466	17653	1.197388277	0.018622217	1	1.729968613	0.24248927	GADD45A//STK26//EGFR//MAP3K15//KIDINS220//ADRA2B//DUSP6//GHR//SAA1//DUSP1//LMTK2//LIFR//GIPR//ADM//HTR2B//ARRB2//GCG//USP33//RIC8B//RGS11//GALNT11//GPC5//RGS17//UBASH3B//ACVR1//FCGR2B//FGF9//XCL1//CCK//NOS1AP//TRAIP//BMPR2//STAMBP//UBE3A//WIF1//SIX3//TBC1D7//RRAGD//ARFGEF3//CYTH2//CYTH1//ABAT//NR0B2//RALGPS2//SEMA4C//CNOT9//AR//FGD5//ARHGEF40//PLEKHG1//RASGRF2//FARP2//ARHGAP42//CCDC125//GPR20//MP…
GO:0051174	regulation of phosphorus metabolic process	Biological process	62	1806	466	17653	1.300488595	0.018729577	1	1.727472023	0.13304721	GADD45A//CDC25A//STK26//EGFR//MAP3K15//KIDINS220//ADRA2B//DUSP6//GHR//SAA1//DUSP1//ROPN1B//ATG14//CCDC88A//STAT2//ARRB2//FAM20A//CDK2AP1//NUPL2//FLRT3//LRRC4C//NYX//UBASH3B//NPR3//PDHB//HTR2B//ITGA2//GCG//TRPC5//BMPR2//ACVR1//PPP1R17//MTMR9//ARFGEF3//CSRNP2//ADM//PAK4//STK10//TXN//LMTK2//SET//SEMA4C//CNOT9//PIFO//AR//RNF149//FGF9//JCAD//PIK3R4//ADAR//KAT2B//SIRT6//PFKFB4//TTN//GRIK2//ITCH//FCGR2B…
GO:0051301	cell division	Biological process	25	607	466	17653	1.560213107	0.01923814	1	1.715836917	0.053648069	STAMBP//SEPT2//USP8//PAK4//RND1//PACSIN3//PRC1//BRIP1//PIK3R4//AURKA//RXFP3//FGF9//HTR2B//ROPN1B//CNTROB//NCAPD3//RALA//NCAPG//SYCP1//WEE1//MCMBP//CDT1//SMC1A//PARD6B//CDC25A//
GO:0045665	negative regulation of neuron differentiation	Biological process	11	203	466	17653	2.052717816	0.019260792	1	1.715325863	0.02360515	CTSZ//DCC//RAP1GAP2//PTPRO//ITM2C//ULK2//SEMA4C//TRPC5//ZHX2//ASCL1//SIX3//
GO:0006637	acyl-CoA metabolic process	Biological process	7	103	466	17653	2.574503104	0.019325815	1	1.713862189	0.015021459	ACOT12//ACAT1//PDHB//HACD2//ELOVL7//MPC2//GLYAT//
GO:0035383	thioester metabolic process	Biological process	7	103	466	17653	2.574503104	0.019325815	1	1.713862189	0.015021459	ACOT12//ACAT1//PDHB//GLYAT//HACD2//ELOVL7//MPC2//
GO:0097205	renal filtration	Biological process	3	22	466	17653	5.165723761	0.019387104	1	1.712487069	0.006437768	PTPRO//JCHAIN//GJA5//
GO:0048729	tissue morphogenesis	Biological process	26	639	466	17653	1.541363584	0.01970824	1	1.705352152	0.055793991	ACVR1//EYA1//BMPR2//CELSR1//AHI1//ADM//SEMA4C//RALA//RIPK4//CHD7//SIRT6//FLRT3//SIX3//EYA2//ITGA2//EXOC4//ANKRD1//TTN//MYOM1//ARRB2//PSMB5//PSMD12//CTSZ//HOXA5//AR//EGFR//
GO:0007264	small GTPase mediated signal transduction	Biological process	24	578	466	17653	1.572953948	0.019757213	1	1.704274326	0.051502146	RAPGEF6//RALA//USP8//PAK4//ROPN1B//RND1//CELSR1//FARP2//ARFGEF3//CYTH2//CYTH1//DNAJC27//RALGPS2//FGD5//ARHGEF40//PLEKHG1//RASGRF2//ARHGAP42//CCDC125//GPR20//STAMBP//FAM13A//RAP1GAP2//ARHGAP28//
GO:0015800	acidic amino acid transport	Biological process	5	60	466	17653	3.156831187	0.02087184	1	1.680439261	0.010729614	SEPT2//PRAF2//SYT1//CCK//ABAT//
GO:0002698	negative regulation of immune effector process	Biological process	7	105	466	17653	2.52546495	0.02124006	1	1.672844258	0.015021459	FCGR2B//XCL1//RIOK3//HLX//ARRB2//ITCH//IFIT1//
GO:0050687	negative regulation of defense response to virus	Biological process	3	23	466	17653	4.941127076	0.02186777	1	1.6601955	0.006437768	RIOK3//IFIT1//ITCH//
GO:0007219	Notch signaling pathway	Biological process	10	181	466	17653	2.092926754	0.022175201	1	1.654132439	0.021459227	KAT2B//GALNT11//ADAM10//EGFR//HIF1AN//DLK1//ASCL1//GMDS//ITCH//NR0B2//
GO:0048488	synaptic vesicle endocytosis	Biological process	4	41	466	17653	3.695802366	0.022477387	1	1.648254185	0.008583691	SYT2//C2CD4A//SYT1//STON2//
GO:0019220	regulation of phosphate metabolic process	Biological process	61	1791	466	17653	1.290229162	0.022727315	1	1.643451868	0.130901288	GADD45A//CDC25A//STK26//EGFR//MAP3K15//KIDINS220//ADRA2B//DUSP6//GHR//SAA1//DUSP1//ROPN1B//ATG14//CCDC88A//STAT2//ARRB2//FAM20A//CDK2AP1//NUPL2//FLRT3//LRRC4C//NYX//UBASH3B//NPR3//HTR2B//ITGA2//GCG//TRPC5//BMPR2//ACVR1//PPP1R17//MTMR9//ARFGEF3//CSRNP2//ADM//PAK4//STK10//TXN//LMTK2//SET//SEMA4C//CNOT9//PIFO//AR//RNF149//FGF9//JCAD//PIK3R4//ADAR//KAT2B//SIRT6//PFKFB4//TTN//GRIK2//ITCH//FCGR2B//CCK/…
GO:0009991	response to extracellular stimulus	Biological process	21	495	466	17653	1.607114059	0.022842188	1	1.641262306	0.045064378	GCGR//GIPR//GCLM//ATG14//USP33//STK26//RRAGD//BMPR2//SIRT6//CCK//EGFR//ITGA2//C12ORF66//LARS//PIK3R4//ADM//GCG//ACAT1//ULK2//ASCL1//BRIP1//
GO:0015837	amine transport	Biological process	6	84	466	17653	2.705855303	0.023647303	1	1.626218389	0.012875536	SEPT2//ADRA2B//CCK//ABAT//SYT1//SLC18A2//
GO:0014706	striated muscle tissue development	Biological process	17	379	466	17653	1.699191457	0.024082579	1	1.618297	0.036480687	MYOM1//GJA5//CHD7//SIRT6//ZBTB18//HLX//ZNF689//ANKRD1//COPS2//TTN//CACYBP//SOX6//FGF9//ACVR1//ARRB2//EYA1//EYA2//
GO:0032459	regulation of protein oligomerization	Biological process	4	42	466	17653	3.607807071	0.02434094	1	1.613662649	0.008583691	JCHAIN//CCK//RIOK3//BMF//
GO:0003171	atrioventricular valve development	Biological process	3	24	466	17653	4.735246781	0.024513339	1	1.610597535	0.006437768	GJA5//ACVR1//BMPR2//
GO:0007530	sex determination	Biological process	3	24	466	17653	4.735246781	0.024513339	1	1.610597535	0.006437768	AR//FGF9//DHH//
GO:0032461	positive regulation of protein oligomerization	Biological process	3	24	466	17653	4.735246781	0.024513339	1	1.610597535	0.006437768	BMF//JCHAIN//CCK//
GO:1902531	regulation of intracellular signal transduction	Biological process	64	1901	466	17653	1.275353157	0.024636279	1	1.608424885	0.137339056	GADD45A//STK26//EGFR//MAP3K15//KIDINS220//ADRA2B//DUSP6//GHR//SAA1//DUSP1//NOS1AP//STAMBP//UBE3A//TBC1D7//RRAGD//ARFGEF3//CYTH2//CYTH1//RALGPS2//SEMA4C//FGD5//ARHGEF40//PLEKHG1//RASGRF2//FARP2//ARHGAP42//CCDC125//GPR20//RIOK3//CTH//HTR2B//GOLT1B//TRIM8//PAK4//RNF149//FGF9//LMTK2//AR//JCAD//ANKRD1//GIPR//GRIK2//ITCH//FCGR2B//FLRT3//LRRC4C//NYX//FAM13A//RAP1GAP2//ARHGAP28//ARRB2//FAM110C//TXN//GCG/…
GO:0035023	regulation of Rho protein signal transduction	Biological process	8	133	466	17653	2.278614992	0.024872491	1	1.604280723	0.017167382	ARHGAP42//CCDC125//GPR20//FGD5//ARHGEF40//PLEKHG1//RASGRF2//FARP2//
GO:0001708	cell fate specification	Biological process	6	85	466	17653	2.674021712	0.024897776	1	1.603839452	0.012875536	EYA1//EYA2//ASCL1//SOX6//DUSP6//AR//
GO:0048638	regulation of developmental growth	Biological process	15	323	466	17653	1.75922481	0.02513096	1	1.599790923	0.032188841	GHR//FTO//PLAC8//CHD7//TRPC5//HLX//DCC//ULK2//BMPR2//SEMA4C//FGF9//DUSP6//SYT2//SYT1//AR//
GO:1901655	cellular response to ketone	Biological process	6	86	466	17653	2.642928436	0.026191614	1	1.581837733	0.012875536	P2RY4//AR//RWDD1//EGFR//USP8//CDC5L//
GO:1903727	positive regulation of phospholipid metabolic process	Biological process	4	43	466	17653	3.523904581	0.026295196	1	1.580123589	0.008583691	HTR2B//ATG14//PIK3R4//ADGRF5//
GO:0031348	negative regulation of defense response	Biological process	10	187	466	17653	2.025774024	0.027015446	1	1.56838786	0.021459227	FCGR2B//RIOK3//ARRB2//ITCH//IFIT1//CALCRL//C1QTNF3//MMP26//SAA1//ADAR//
GO:0000338	protein deneddylation	Biological process	2	10	466	17653	7.57639485	0.027195002	1	1.565510902	0.004291845	COPS4//COPS2//
GO:0003183	mitral valve morphogenesis	Biological process	2	10	466	17653	7.57639485	0.027195002	1	1.565510902	0.004291845	BMPR2//ACVR1//
GO:0018095	protein polyglutamylation	Biological process	2	10	466	17653	7.57639485	0.027195002	1	1.565510902	0.004291845	TTLL6//TTLL7//
GO:0030240	skeletal muscle thin filament assembly	Biological process	2	10	466	17653	7.57639485	0.027195002	1	1.565510902	0.004291845	TTN//MYOM1//
GO:0033327	Leydig cell differentiation	Biological process	2	10	466	17653	7.57639485	0.027195002	1	1.565510902	0.004291845	AR//DHH//
GO:0051409	response to nitrosative stress	Biological process	2	10	466	17653	7.57639485	0.027195002	1	1.565510902	0.004291845	DUSP6//GCLM//
GO:0061140	lung secretory cell differentiation	Biological process	2	10	466	17653	7.57639485	0.027195002	1	1.565510902	0.004291845	HOXA5//ASCL1//
GO:0070341	fat cell proliferation	Biological process	2	10	466	17653	7.57639485	0.027195002	1	1.565510902	0.004291845	FTO//VSTM2A//
GO:0070344	regulation of fat cell proliferation	Biological process	2	10	466	17653	7.57639485	0.027195002	1	1.565510902	0.004291845	FTO//VSTM2A//
GO:0070471	uterine smooth muscle contraction	Biological process	2	10	466	17653	7.57639485	0.027195002	1	1.565510902	0.004291845	ADRA2B//ABAT//
GO:1990253	cellular response to leucine starvation	Biological process	2	10	466	17653	7.57639485	0.027195002	1	1.565510902	0.004291845	LARS//RRAGD//
GO:2001214	positive regulation of vasculogenesis	Biological process	2	10	466	17653	7.57639485	0.027195002	1	1.565510902	0.004291845	ADM//HIF1AN//
GO:0060037	pharyngeal system development	Biological process	3	25	466	17653	4.54583691	0.027323615	1	1.563461844	0.006437768	BMPR2//EYA1//ACVR1//
GO:0006835	dicarboxylic acid transport	Biological process	6	87	466	17653	2.612549948	0.027529349	1	1.560204066	0.012875536	SEPT2//PRAF2//SYT1//CCK//SLC46A1//ABAT//
GO:0003007	heart morphogenesis	Biological process	12	243	466	17653	1.870714778	0.028322961	1	1.547861339	0.025751073	AHI1//ACVR1//BMPR2//EYA1//GJA5//CHD7//SIRT6//ANKRD1//TTN//MYOM1//ADAMTS1//HTR2B//
GO:0045776	negative regulation of blood pressure	Biological process	4	44	466	17653	3.443815841	0.028340905	1	1.547586279	0.008583691	ARHGAP42//BMPR2//ABAT//GJA5//
GO:0006940	regulation of smooth muscle contraction	Biological process	5	65	466	17653	2.913998019	0.028398349	1	1.546706901	0.010729614	ADRA2B//ITGA2//CALCRL//ABAT//ARHGAP42//
GO:0051047	positive regulation of secretion	Biological process	17	388	466	17653	1.659777222	0.02926545	1	1.5336448	0.036480687	CCK//ABAT//GIPR//NR0B2//MPC2//GCG//ANO1//C2CD2L//SYT1//CACNA1H//ANKRD1//TTN//MYOM1//C1QTNF3//HTR2B//SAA1//EGFR//
GO:0005996	monosaccharide metabolic process	Biological process	13	273	466	17653	1.803903536	0.029840837	1	1.525188994	0.027896996	PFKFB4//FUCA2//PDHB//MAN2B1//RPIA//NCOA2//SIK3//CYB5R3//GCG//KAT2B//C1QTNF3//ABHD10//GCGR//
GO:0010977	negative regulation of neuron projection development	Biological process	8	138	466	17653	2.196056478	0.030120694	1	1.521135029	0.017167382	DCC//ULK2//SEMA4C//TRPC5//PTPRO//CTSZ//RAP1GAP2//ITM2C//
GO:0009267	cellular response to starvation	Biological process	8	139	466	17653	2.180257511	0.031254982	1	1.505080742	0.017167382	C12ORF66//LARS//ATG14//PIK3R4//RRAGD//USP33//STK26//BMPR2//
GO:0050880	regulation of blood vessel size	Biological process	8	139	466	17653	2.180257511	0.031254982	1	1.505080742	0.017167382	ADRA2B//EGFR//GJA5//HTR2B//ADM//BMPR2//ARHGAP42//GCLM//
GO:0060840	artery development	Biological process	6	90	466	17653	2.52546495	0.03181087	1	1.497424455	0.012875536	LOX//EYA1//CHD7//GJA5//PRRX1//BMPR2//
GO:0035150	regulation of tube size	Biological process	8	140	466	17653	2.164684243	0.032418187	1	1.489211272	0.017167382	ADRA2B//EGFR//GJA5//HTR2B//ADM//BMPR2//GCLM//ARHGAP42//
GO:0003093	regulation of glomerular filtration	Biological process	2	11	466	17653	6.887631682	0.032666162	1	1.485901894	0.004291845	GJA5//PTPRO//
GO:0010820	positive regulation of T cell chemotaxis	Biological process	2	11	466	17653	6.887631682	0.032666162	1	1.485901894	0.004291845	ADAM10//XCL1//
GO:0010870	positive regulation of receptor biosynthetic process	Biological process	2	11	466	17653	6.887631682	0.032666162	1	1.485901894	0.004291845	HNRNPK//HOXA5//
GO:0015791	polyol transport	Biological process	2	11	466	17653	6.887631682	0.032666162	1	1.485901894	0.004291845	AQP7//PGAP1//
GO:0016322	neuron remodeling	Biological process	2	11	466	17653	6.887631682	0.032666162	1	1.485901894	0.004291845	RND1//FARP2//
GO:0038065	collagen-activated signaling pathway	Biological process	2	11	466	17653	6.887631682	0.032666162	1	1.485901894	0.004291845	UBASH3B//ITGA2//
GO:0045722	positive regulation of gluconeogenesis	Biological process	2	11	466	17653	6.887631682	0.032666162	1	1.485901894	0.004291845	GCG//KAT2B//
GO:0045945	positive regulation of transcription by RNA polymerase III	Biological process	2	11	466	17653	6.887631682	0.032666162	1	1.485901894	0.004291845	BRF1//AR//
GO:0090331	negative regulation of platelet aggregation	Biological process	2	11	466	17653	6.887631682	0.032666162	1	1.485901894	0.004291845	ABAT//UBASH3B//
GO:0007129	synapsis	Biological process	4	46	466	17653	3.294084717	0.032709099	1	1.485331423	0.008583691	TEX12//SYCP1//BRIP1//CCDC36//
GO:0045744	negative regulation of G-protein coupled receptor protein signaling pathway	Biological process	4	46	466	17653	3.294084717	0.032709099	1	1.485331423	0.008583691	GIPR//ADM//HTR2B//ARRB2//
GO:2000179	positive regulation of neural precursor cell proliferation	Biological process	4	46	466	17653	3.294084717	0.032709099	1	1.485331423	0.008583691	CX3CR1//OTP//CTSZ//ASCL1//
GO:0048738	cardiac muscle tissue development	Biological process	11	221	466	17653	1.88552813	0.033170755	1	1.479244644	0.02360515	GJA5//CHD7//SIRT6//TTN//MYOM1//CACYBP//SOX6//ANKRD1//FGF9//ACVR1//ARRB2//
GO:0070646	protein modification by small protein removal	Biological process	14	306	466	17653	1.733162221	0.03322777	1	1.478498799	0.030042918	COPS4//COPS2//STAMBP//USP33//AR//ARRB2//YOD1//PSMB5//PSMD12//SUDS3//KAT2B//USP8//CDC25A//ITCH//
GO:0030324	lung development	Biological process	9	167	466	17653	2.041543522	0.033403483	1	1.476208244	0.019313305	HOXA5//BMPR2//CTSZ//FGF9//ASCL1//CELSR1//DHCR7//EGFR//LOX//
GO:0031345	negative regulation of cell projection organization	Biological process	9	167	466	17653	2.041543522	0.033403483	1	1.476208244	0.019313305	CTSZ//DCC//RAP1GAP2//PTPRO//ITM2C//TBC1D7//ULK2//SEMA4C//TRPC5//
GO:0006359	regulation of transcription by RNA polymerase III	Biological process	3	27	466	17653	4.20910825	0.03343568	1	1.475789839	0.006437768	BRF1//AR//ZNF345//
GO:0032770	positive regulation of monooxygenase activity	Biological process	3	27	466	17653	4.20910825	0.03343568	1	1.475789839	0.006437768	HTR2B//NPR3//NOS1AP//
GO:1902692	regulation of neuroblast proliferation	Biological process	3	27	466	17653	4.20910825	0.03343568	1	1.475789839	0.006437768	CX3CR1//OTP//SIX3//
GO:0055008	cardiac muscle tissue morphogenesis	Biological process	5	68	466	17653	2.785439283	0.033642759	1	1.473108392	0.010729614	CHD7//SIRT6//ANKRD1//TTN//MYOM1//
GO:0070192	chromosome organization involved in meiotic cell cycle	Biological process	5	68	466	17653	2.785439283	0.033642759	1	1.473108392	0.010729614	CCDC36//SYCP1//TEX12//NCAPD3//BRIP1//
GO:0048589	developmental growth	Biological process	24	609	466	17653	1.492885685	0.033729793	1	1.471986322	0.051502146	SIRT6//COL27A1//DHCR7//HOXA5//AR//GHR//FTO//PLAC8//CHD7//TRPC5//HLX//DCC//ULK2//BMPR2//SEMA4C//FGF9//DUSP6//UBE3A//PSAPL1//SYT2//SYT1//FLRT3//AURKA//ADM//
GO:0010562	positive regulation of phosphorus metabolic process	Biological process	40	1126	466	17653	1.345718446	0.034306438	1	1.464624372	0.08583691	GADD45A//STK26//EGFR//MAP3K15//KIDINS220//ADRA2B//DUSP6//GHR//SAA1//ATG14//FAM20A//CDK2AP1//HTR2B//ITGA2//GCG//TRPC5//BMPR2//ACVR1//MTMR9//ADM//PAK4//STK10//CCDC88A//TXN//SEMA4C//ARRB2//CNOT9//PIFO//LMTK2//AR//FGF9//JCAD//PIK3R4//PFKFB4//FCGR2B//CCK//C5AR2//DNAJC27//XCL1//ADGRF5//
GO:0045937	positive regulation of phosphate metabolic process	Biological process	40	1126	466	17653	1.345718446	0.034306438	1	1.464624372	0.08583691	GADD45A//STK26//EGFR//MAP3K15//KIDINS220//ADRA2B//DUSP6//GHR//SAA1//ATG14//FAM20A//CDK2AP1//HTR2B//ITGA2//GCG//TRPC5//BMPR2//ACVR1//MTMR9//ADM//PAK4//STK10//CCDC88A//TXN//SEMA4C//ARRB2//CNOT9//PIFO//LMTK2//AR//FGF9//JCAD//PIK3R4//PFKFB4//FCGR2B//CCK//C5AR2//DNAJC27//XCL1//ADGRF5//
GO:0060537	muscle tissue development	Biological process	17	396	466	17653	1.626246369	0.034533318	1	1.461761697	0.036480687	MYOM1//GJA5//CHD7//SIRT6//ZBTB18//HLX//EYA1//EYA2//ZNF689//ANKRD1//COPS2//TTN//CACYBP//SOX6//FGF9//ACVR1//ARRB2//
GO:0015893	drug transport	Biological process	10	195	466	17653	1.942665346	0.034583885	1	1.461126218	0.021459227	SEPT2//PRAF2//SYT1//NGB//SLC18A2//SLC46A1//SLC52A3//ABAT//SLC4A11//SLC25A15//
GO:0050999	regulation of nitric-oxide synthase activity	Biological process	4	47	466	17653	3.223997808	0.035032497	1	1.455528901	0.008583691	HTR2B//NPR3//NOS1AP//EGFR//
GO:0010647	positive regulation of cell communication	Biological process	58	1737	466	17653	1.26491336	0.036403609	1	1.438855564	0.124463519	GADD45A//STK26//EGFR//MAP3K15//KIDINS220//ADRA2B//DUSP6//GHR//SAA1//GJA5//NOS1AP//BMPR2//ACVR1//UBE3A//FGF9//RRAGD//ABAT//GIPR//NR0B2//ARRB2//SEMA4C//AR//GPR20//MPC2//GCG//ANO1//C2CD2L//CTH//HTR2B//GOLT1B//TRIM8//LMTK2//JCAD//ANKRD1//CNOT9//ASCL1//KAT2B//PRRX1//FCGR2B//GRIK2//SYT1//FAM110C//TXN//ITGA2//C1QTNF3//C5AR2//DNAJC27//XCL1//BMF//EDA//PSMB5//PSMD12//USP8//CX3CR1//LARS//RWDD1//LIMS2//ITM2C…
GO:0032102	negative regulation of response to external stimulus	Biological process	14	310	466	17653	1.710798837	0.036450308	1	1.438298797	0.030042918	FCGR2B//CCK//RIOK3//SEMA4C//ITCH//IFIT1//CALCRL//C1QTNF3//MMP26//SAA1//C5AR2//PTPRO//ABAT//UBASH3B//
GO:0046636	negative regulation of alpha-beta T cell activation	Biological process	3	28	466	17653	4.058782955	0.036735326	1	1.434916101	0.006437768	HLX//ITCH//XCL1//
GO:0043412	macromolecule modification	Biological process	133	4389	466	17653	1.147938614	0.03676745	1	1.434536493	0.285407725	GADD45A//CDC25A//DUSP6//EGFR//FGF9//MAP3K15//STK26//PSMB5//PSMD12//RASGRF2//KIDINS220//ADRA2B//GHR//SAA1//DUSP1//FBXO15//UBE3A//ITCH//COPS4//COPS2//NKTR//PPIL1//MRM2//ROPN1B//ATG14//CCDC88A//STAT2//ARRB2//FAM20A//CDK2AP1//TRAIP//KLHDC7A//KBTBD3//KBTBD12//NSMCE1//RNF149//FBXO43//PEX12//KLHL24//G2E3//CBLL1//TRIM8//RNF170//SPSB2//FTO//ADAR//AARS2//LOX//MAN2B1//TTLL2//ADAM10//ADCK5//LMTK2//FASTKD2//S…
GO:0044237	cellular metabolic process	Biological process	308	10957	466	17653	1.064857905	0.037916642	1	1.421170128	0.660944206	ATG14//WIPI2//ULK2//SLC25A15//MCM4//CCDC88A//SET//BRIP1//CDC25A//GADD45A//CDT1//NFS1//CTH//ZBTB18//NCOA2//ELK4//FGF9//ZHX2//ZNF345//ANKRD1//AR//ASCL1//ZNF589//PEG3//PRRX1//SOX6//SUDS3//BMI1//TXN//ZNF202//NR0B2//BRMS1L//COPS2//DUSP6//EGFR//MAP3K15//STK26//PSMB5//PSMD12//RASGRF2//CASC3//NCBP2//KIDINS220//ADRA2B//GHR//SAA1//DUSP1//FBXO15//UBE3A//ITCH//LSM4//CNOT9//CNOT11//COPS4//MBNL2//MTREX//HNRNPK…
GO:0030323	respiratory tube development	Biological process	9	171	466	17653	1.993788118	0.037971419	1	1.420543176	0.019313305	DHCR7//EGFR//LOX//HOXA5//BMPR2//CTSZ//FGF9//ASCL1//CELSR1//
GO:0010819	regulation of T cell chemotaxis	Biological process	2	12	466	17653	6.313662375	0.038526151	1	1.414244378	0.004291845	ADAM10//XCL1//
GO:0014866	skeletal myofibril assembly	Biological process	2	12	466	17653	6.313662375	0.038526151	1	1.414244378	0.004291845	TTN//MYOM1//
GO:0030497	fatty acid elongation	Biological process	2	12	466	17653	6.313662375	0.038526151	1	1.414244378	0.004291845	ELOVL7//HACD2//
GO:0043201	response to leucine	Biological process	2	12	466	17653	6.313662375	0.038526151	1	1.414244378	0.004291845	LARS//RRAGD//
GO:0048505	regulation of timing of cell differentiation	Biological process	2	12	466	17653	6.313662375	0.038526151	1	1.414244378	0.004291845	ASCL1//FGF9//
GO:0060742	epithelial cell differentiation involved in prostate gland development	Biological process	2	12	466	17653	6.313662375	0.038526151	1	1.414244378	0.004291845	AR//PSAPL1//
GO:0072520	seminiferous tubule development	Biological process	2	12	466	17653	6.313662375	0.038526151	1	1.414244378	0.004291845	AR//BRIP1//
GO:0098789	pre-mRNA cleavage required for polyadenylation	Biological process	2	12	466	17653	6.313662375	0.038526151	1	1.414244378	0.004291845	NCBP2//FIP1L1//
GO:1901678	iron coordination entity transport	Biological process	2	12	466	17653	6.313662375	0.038526151	1	1.414244378	0.004291845	SLC46A1//FLVCR2//
GO:0048598	embryonic morphogenesis	Biological process	23	586	466	17653	1.486835167	0.038556064	1	1.413907302	0.049356223	ACVR1//DUSP1//BMPR2//ADM//SEMA4C//RALA//CELSR1//AHI1//FLRT3//SIX3//EYA1//EYA2//FGF9//GJA5//PRRX1//CHD7//DUSP6//ITGA2//EXOC4//HLX//HOXA5//AR//HTR2B//
GO:0090114	COPII-coated vesicle budding	Biological process	5	71	466	17653	2.667744665	0.039451325	1	1.403938402	0.010729614	SEC23IP//CTSZ//TRAPPC9//SEC24C//MIA3//
GO:0072359	circulatory system development	Biological process	39	1105	466	17653	1.337010856	0.039514548	1	1.403242977	0.083690987	CALCRL//FGF9//GJA5//PKNOX1//TGFBI//UBP1//FMNL3//DHCR7//LOX//ACVR1//ADM//PTPN14//BMPR2//AHI1//HTR2B//CHD7//EYA1//SIRT6//FLRT3//CACYBP//KAT2B//CX3CR1//HOXA5//SEMA6A//PAK4//ITGB8//TTN//MYOM1//PRRX1//SOX6//ANKRD1//ADAMTS1//DUSP6//GALNT11//JCAD//CTH//EGFR//ARRB2//HIF1AN//
GO:0010906	regulation of glucose metabolic process	Biological process	6	95	466	17653	2.392545742	0.039867178	1	1.399384501	0.012875536	GCG//KAT2B//C1QTNF3//GCGR//NCOA2//SIK3//
GO:0010675	regulation of cellular carbohydrate metabolic process	Biological process	7	120	466	17653	2.209781831	0.03990328	1	1.398991406	0.015021459	NCOA2//SIK3//GCG//KAT2B//C1QTNF3//SIRT6//GCGR//
GO:0007205	protein kinase C-activating G-protein coupled receptor signaling pathway	Biological process	3	29	466	17653	3.918824922	0.040195443	1	1.395823178	0.006437768	DGKB//HTR2B//CCK//
GO:0051955	regulation of amino acid transport	Biological process	3	29	466	17653	3.918824922	0.040195443	1	1.395823178	0.006437768	SEPT2//CCK//ABAT//
GO:0060441	epithelial tube branching involved in lung morphogenesis	Biological process	3	29	466	17653	3.918824922	0.040195443	1	1.395823178	0.006437768	CELSR1//CTSZ//HOXA5//
GO:1903432	regulation of TORC1 signaling	Biological process	3	29	466	17653	3.918824922	0.040195443	1	1.395823178	0.006437768	C12ORF66//LARS//RRAGD//
GO:0042325	regulation of phosphorylation	Biological process	52	1544	466	17653	1.275817786	0.040617079	1	1.391291313	0.111587983	GADD45A//CDC25A//STK26//EGFR//MAP3K15//KIDINS220//ADRA2B//DUSP6//GHR//SAA1//DUSP1//ROPN1B//ATG14//CCDC88A//STAT2//ARRB2//FAM20A//CDK2AP1//NUPL2//FLRT3//LRRC4C//NYX//UBASH3B//GCG//TRPC5//BMPR2//ACVR1//PAK4//STK10//TXN//SEMA4C//CNOT9//PIFO//LMTK2//AR//HTR2B//RNF149//FGF9//JCAD//PIK3R4//ADAR//KAT2B//SIRT6//PFKFB4//TTN//GRIK2//ITCH//FCGR2B//CCK//C5AR2//DNAJC27//XCL1//
GO:0048844	artery morphogenesis	Biological process	5	72	466	17653	2.630692656	0.04151471	1	1.381797989	0.010729614	EYA1//CHD7//BMPR2//GJA5//PRRX1//
GO:0008593	regulation of Notch signaling pathway	Biological process	6	96	466	17653	2.367623391	0.041619853	1	1.380699462	0.012875536	EGFR//HIF1AN//DLK1//ASCL1//KAT2B//GALNT11//
GO:0006109	regulation of carbohydrate metabolic process	Biological process	9	174	466	17653	1.959412461	0.041664857	1	1.380230106	0.019313305	NUPL2//NCOA2//SIK3//GCG//KAT2B//C1QTNF3//SIRT6//PFKFB4//GCGR//
GO:1903530	regulation of secretion by cell	Biological process	26	687	466	17653	1.433670059	0.042358388	1	1.373060575	0.055793991	GCG//GIPR//ADRA2B//CCK//SYT1//RALA//SYT2//C2CD4A//SYT6//ABAT//NR0B2//MPC2//ANO1//C2CD2L//FCGR2B//CACNA1H//SAA1//ANKRD1//TTN//MYOM1//C1QTNF3//HTR2B//CHD7//GJA5//C5AR2//EGFR//
GO:0045933	positive regulation of muscle contraction	Biological process	4	50	466	17653	3.03055794	0.04256302	1	1.370967567	0.008583691	ITGA2//ADRA2B//ABAT//NOS1AP//
GO:0001913	T cell mediated cytotoxicity	Biological process	3	30	466	17653	3.788197425	0.043814231	1	1.358384804	0.006437768	XCL1//FCGR2B//RAET1E//
GO:0071108	protein K48-linked deubiquitination	Biological process	3	30	466	17653	3.788197425	0.043814231	1	1.358384804	0.006437768	USP33//YOD1//USP8//
GO:0021781	glial cell fate commitment	Biological process	2	13	466	17653	5.827996038	0.044750723	1	1.349199942	0.004291845	ASCL1//SOX6//
GO:0033604	negative regulation of catecholamine secretion	Biological process	2	13	466	17653	5.827996038	0.044750723	1	1.349199942	0.004291845	ADRA2B//ABAT//
GO:0042659	regulation of cell fate specification	Biological process	2	13	466	17653	5.827996038	0.044750723	1	1.349199942	0.004291845	DUSP6//AR//
GO:0042761	very long-chain fatty acid biosynthetic process	Biological process	2	13	466	17653	5.827996038	0.044750723	1	1.349199942	0.004291845	HACD2//ELOVL7//
GO:0048739	cardiac muscle fiber development	Biological process	2	13	466	17653	5.827996038	0.044750723	1	1.349199942	0.004291845	TTN//MYOM1//
GO:0060081	membrane hyperpolarization	Biological process	2	13	466	17653	5.827996038	0.044750723	1	1.349199942	0.004291845	TRPC5//KCTD7//
GO:0060601	lateral sprouting from an epithelium	Biological process	2	13	466	17653	5.827996038	0.044750723	1	1.349199942	0.004291845	CELSR1//AR//
GO:0071688	striated muscle myosin thick filament assembly	Biological process	2	13	466	17653	5.827996038	0.044750723	1	1.349199942	0.004291845	TTN//MYOM1//
GO:0090110	cargo loading into COPII-coated vesicle	Biological process	2	13	466	17653	5.827996038	0.044750723	1	1.349199942	0.004291845	MIA3//SEC24C//
GO:0090335	regulation of brown fat cell differentiation	Biological process	2	13	466	17653	5.827996038	0.044750723	1	1.349199942	0.004291845	VSTM2A//FTO//
GO:1903725	regulation of phospholipid metabolic process	Biological process	5	74	466	17653	2.559592855	0.045833965	1	1.338812573	0.010729614	HTR2B//ATG14//PIK3R4//MTMR9//ADGRF5//
GO:0044262	cellular carbohydrate metabolic process	Biological process	12	262	466	17653	1.735052256	0.046039401	1	1.336870336	0.025751073	GYG1//IMPA2//NCOA2//SIK3//ABHD10//B3GNT5//GCG//KAT2B//C1QTNF3//SIRT6//PFKFB4//GCGR//
GO:0003209	cardiac atrium morphogenesis	Biological process	3	31	466	17653	3.665997508	0.047589639	1	1.322487594	0.006437768	ACVR1//GJA5//BMPR2//
GO:0046949	fatty-acyl-CoA biosynthetic process	Biological process	3	31	466	17653	3.665997508	0.047589639	1	1.322487594	0.006437768	HACD2//ELOVL7//ACAT1//
GO:0036465	synaptic vesicle recycling	Biological process	4	52	466	17653	2.913998019	0.048050736	1	1.318299959	0.008583691	SYT2//C2CD4A//SYT1//STON2//
GO:0006793	phosphorus metabolic process	Biological process	103	3352	466	17653	1.164034412	0.048648294	1	1.312932388	0.221030043	GADD45A//CDC25A//DUSP6//EGFR//FGF9//MAP3K15//STK26//PSMB5//PSMD12//RASGRF2//KIDINS220//ADRA2B//GHR//SAA1//DUSP1//ROPN1B//ATG14//CCDC88A//STAT2//ARRB2//FAM20A//CDK2AP1//PFKFB4//ACOT12//ACAT1//PDHB//RPIA//NUPL2//NME5//ADM//HTR2B//NT5C2//ADAM10//ADCK5//LMTK2//FASTKD2//SIK3//PIK3R4//CDK17//RIPK4//AURKA//STK10//HASPIN//RIOK3//ACVR1//FLRT3//LRRC4C//NYX//UBASH3B//PTPN14//PTPRO//DUSP27//DHDDS//PGAP1//GLY…
GO:0000070	mitotic sister chromatid segregation	Biological process	8	152	466	17653	1.993788118	0.048726402	1	1.312235654	0.017167382	PRC1//SMC1A//HASPIN//NCAPD3//NCAPG//TTN//CDT1//DUSP1//
GO:1990138	neuron projection extension	Biological process	8	152	466	17653	1.993788118	0.048726402	1	1.312235654	0.017167382	TRPC5//ULK2//BMPR2//SEMA4C//SYT2//SYT1//FLRT3//AURKA//
GO:0044424	intracellular part	Cellular component	407	14395	492	18698	1.074515767	9.84E-04	0.845090339	3.007090027	0.827235772	FBXO15//BMI1//CBLL1//DIS3//MTREX//RGS11//PSMB5//PSMD12//UBE3A//FARSB//MBNL2//ADAM10//CALCRL//POP7//PAK4//ADAR//NCOA2//COLEC10//DEPP1//SEC23IP//XPOT//SLC46A1//KRT74//MSI2//RBM45//ADM//NUDCD2//ZNF578//CTH//ROPN1B//FGD5//KCTD7//DGKB//GADD45A//CYB5R3//DUSP1//DUSP6//EGFR//CCDC125//EYA1//FGF9//LMTK2//NCBP2//KLHDC10//USP33//DDN//DNAJC9//SIK3//HEBP2//FLRT3//RNASEH1//GABRB1//WDR72//CHRDL2//ANKRD1//GJB3//R…
GO:0005622	intracellular	Cellular component	411	14673	492	18698	1.064517872	2.67E-03	0.913699168	2.573557431	0.835365854	KANSL1L//KAT8//KAT2B//BRF1//ADAM10//SEC23IP//CNGA4//CTSZ//EGFR//MIA3//GOLGA7B//GOLT1B//STK26//PI4KB//GALNT11//TRAPPC9//B3GNT5//CYTH2//CYTH1//SEC24C//HS3ST4//SEPT2//EXOC4//FBXO15//BMI1//CBLL1//DIS3//MTREX//ZBTB18//CCDC36//TTN//SMC1A//NCAPG//RGS11//WIPI2//ULK2//ATG14//PSMB5//PSMD12//UBE3A//ZNF330//SYCP1//CDT1//NUDCD2//NCAPD3//AURKA//NSMCE1//MCM4//HMGN1//HMGN2//HNRNPK//AR//MCMBP//ASXL3//TEX12//ANP32…
GO:0005737	cytoplasm	Cellular component	333	11544	492	18698	1.096271107	0.003191033	0.913699168	2.49606868	0.676829268	RND1//SEPT2//RIC8B//FAM110C//ITCH//PARD6B//CD302//CTSZ//GRIK2//BLOC1S2//BLOC1S5//P3H2//TDRD1//KIF19//ATG14//PIK3R4//ADAM10//SEC23IP//CNGA4//EGFR//MIA3//GOLGA7B//GOLT1B//STK26//PI4KB//GALNT11//TRAPPC9//B3GNT5//CYTH2//CYTH1//SEC24C//HS3ST4//EXOC4//DIS3//WIPI2//ULK2//LSM4//CNOT9//BMF//CALCRL//FUCA2//GALC//TMEM97//LARS//RRAGD//PSAPL1//ITM2C//GLYAT//TDRKH//DEPP1//MRPL3//TUSC2//MRPL10//CYB5R3//ABAT//EY…
GO:0034045	phagophore assembly site membrane	Cellular component	3	16	492	18698	7.125762195	0.007855023	1	2.10485256	0.006097561	ATG14//WIPI2//ULK2//
GO:0005829	cytosol	Cellular component	155	5022	492	18698	1.17296497	0.011451393	1	1.941141669	0.31504065	CYB5R3//BLOC1S2//BLOC1S5//ZBTB33//FARSB//YAF2//FAM13A//STAMBP//SRSF8//NUPL2//SEC23IP//SEC63//XPOT//CNTROB//KRT74//KLF6//ACOT12//SYT6//CTH//KCTD7//PHOSPHO1//DCC//DHCR7//DIAPH2//DSG3//DUSP6//ELK4//FBXO15//EYA2//CASC3//LMTK2//ATG14//ZHX2//DIS3//NCBP2//RPIA//NT5C2//ABCF1//USP33//RAP1GAP2//FAM120A//DNAJC9//FLRT3//LSM4//PNISR//LTN1//WIPI2//GHR//ANKRD1//CACYBP//DENND2A//RND1//GCLM//TMEM97//GMDS//TTLL6//…
GO:0000793	condensed chromosome	Cellular component	12	217	492	18698	2.101607283	0.012605021	1	1.899456437	0.024390244	CCDC36//TTN//SMC1A//NCAPD3//NCAPG//NSMCE1//AURKA//SYCP1//NUDCD2//SEPT2//CDT1//TEX12//
GO:0000794	condensed nuclear chromosome	Cellular component	7	96	492	18698	2.771129743	0.013373603	1	1.873751565	0.014227642	AURKA//NCAPD3//SYCP1//TEX12//CCDC36//TTN//SMC1A//
GO:0000775	chromosome, centromeric region	Cellular component	11	194	492	18698	2.154869667	0.013932067	1	1.855984453	0.022357724	CDT1//SMC1A//KAT8//KAT2B//NCAPD3//NCAPG//AURKA//NUDCD2//SEPT2//ZNF330//SYCP1//
GO:0030672	synaptic vesicle membrane	Cellular component	7	98	492	18698	2.714576074	0.014850288	1	1.82826511	0.014227642	SYT1//SYT2//C2CD4A//SYT6//SEMA4C//SLC18A2//SCAMP1//
GO:0099501	exocytic vesicle membrane	Cellular component	7	98	492	18698	2.714576074	0.014850288	1	1.82826511	0.014227642	SYT2//C2CD4A//SYT6//SEMA4C//SLC18A2//SYT1//SCAMP1//
GO:0045177	apical part of cell	Cellular component	17	366	492	18698	1.765216136	0.017428678	1	1.758735563	0.034552846	SLC17A4//SLC46A1//SLC52A3//EGFR//P2RY4//RAPGEF6//STK26//ANO1//PTPRO//BMPR2//PARD6B//C2CD2L//CHL1//EDA//ADGRF5//C5AR2//ACVR1//
GO:0036064	ciliary basal body	Cellular component	7	110	492	18698	2.418440503	0.026215341	1	1.581444481	0.014227642	PIFO//TTLL6//TBC1D7//WDR5B//AHI1//CCDC88A//RP2//
GO:0005581	collagen trimer	Cellular component	6	88	492	18698	2.591186253	0.028541124	1	1.544528935	0.012195122	COL27A1//COL14A1//COLEC10//C1QTNF3//EDA//LOX//
GO:0048471	perinuclear region of cytoplasm	Cellular component	26	668	492	18698	1.479200136	0.030898462	1	1.510063143	0.052845528	ADAM10//SYT6//TRAIP//CX3CR1//EGFR//FAT1//CASC3//LMTK2//USP33//RAP1GAP2//ITGA2//SEPT2//ODC1//STK26//PI4KB//HIF1AN//UNC45A//JCAD//SET//AURKA//CDK2AP1//ITM2C//MS4A3//PRDX6//NOS1AP//CDC5L//
GO:0044444	cytoplasmic part	Cellular component	274	9626	492	18698	1.081769564	0.032198627	1	1.492162649	0.556910569	DIS3//WIPI2//ULK2//KIF19//ATG14//PIK3R4//SEPT2//GLYAT//TDRKH//DEPP1//MRPL3//TUSC2//MRPL10//CYB5R3//ABAT//EYA2//FASTKD2//HEBP2//BCLAF3//GALC//MPC2//BLOC1S2//MRM2//HCCS//ACAT1//MUTYH//NKTR//DNAJC27//PDHB//MTRF1L//MCUB//MRPS10//NIPSNAP3B//ABHD10//MRS2//AARS2//MTUS1//NGB//MARC1//TXN//UROS//NARS2//CLPP//NFS1//OXNAD1//MGME1//PRDX6//NOS1AP//GLB1L//ZBTB33//FARSB//YAF2//FAM13A//STAMBP//SRSF8//NUPL2//SEC23…
GO:0002178	palmitoyltransferase complex	Cellular component	2	11	492	18698	6.909830007	0.032475558	1	1.488443379	0.004065041	SPTSSA//GOLGA7B//
GO:0042555	MCM complex	Cellular component	2	11	492	18698	6.909830007	0.032475558	1	1.488443379	0.004065041	MCM4//MCMBP//
GO:0097038	perinuclear endoplasmic reticulum	Cellular component	2	11	492	18698	6.909830007	0.032475558	1	1.488443379	0.004065041	ADAM10//SYT6//
GO:0035578	azurophil granule lumen	Cellular component	6	91	492	18698	2.50576253	0.032907671	1	1.482702848	0.012195122	CYB5R3//HEBP2//FUCA2//MAN2B1//PLAC8//PRDX6//
GO:0000779	condensed chromosome, centromeric region	Cellular component	7	117	492	18698	2.273747481	0.035039688	1	1.455439775	0.014227642	NUDCD2//SEPT2//CDT1//SMC1A//AURKA//NCAPD3//NCAPG//
GO:0030688	preribosome, small subunit precursor	Cellular component	2	12	492	18698	6.33401084	0.038303328	1	1.416763485	0.004065041	NOP14//RIOK3//
GO:0060198	clathrin-sculpted vesicle	Cellular component	2	12	492	18698	6.33401084	0.038303328	1	1.416763485	0.004065041	SYT1//SLC18A2//
GO:0005775	vacuolar lumen	Cellular component	9	172	492	18698	1.988584799	0.038555742	1	1.413910934	0.018292683	CYB5R3//HEBP2//FUCA2//MAN2B1//PLAC8//PRDX6//GPC5//GALC//GYG1//
GO:0005578	proteinaceous extracellular matrix	Cellular component	16	375	492	18698	1.621506775	0.040452495	1	1.393054684	0.032520325	FGF9//P3H2//TGFBI//ADAMTS1//ABI3BP//COL14A1//COL27A1//CHL1//SBSPON//PHOSPHO1//GPC5//FLRT3//LOX//MMP26//NYX//SLITRK2//
GO:0030658	transport vesicle membrane	Cellular component	10	203	492	18698	1.872121431	0.04279674	1	1.368589307	0.020325203	SEC23IP//SEC24C//SYT1//SLC18A2//SYT2//C2CD4A//SYT6//SEMA4C//SCAMP1//ARFGEF3//
GO:0008021	synaptic vesicle	Cellular component	9	176	492	18698	1.94338969	0.043565642	1	1.360855881	0.018292683	SYT2//C2CD4A//SYT6//SEMA4C//SLC18A2//SYT1//SCAMP1//COPS4//STON2//
GO:0033267	axon part	Cellular component	15	353	492	18698	1.614903614	0.047567669	1	1.322688126	0.030487805	CTSZ//LMTK2//PTPRO//TRPC5//CYTH2//CCK//GRIK2//SLC18A2//SYT1//AURKA//FLRT3//ITGA2//BLOC1S2//BLOC1S5//EXOC4//
GO:0005623	cell	Cellular component	456	16915	492	18698	1.024525785	0.048737602	1	1.312135842	0.926829268	ZBTB33//ADAM10//CALCRL//STAMBP//CHL1//LILRB4//SLC46A1//SLC52A3//FAT3//SYT2//OR6P1//RAET1E//C2CD4A//SYT6//ADRA2B//CTSZ//CX3CR1//KCTD7//DGKB//DCC//DSG3//EDA//EGFR//FAT1//FCGR2B//ADGRF5//VSTM2A//GPC5//ZHX2//RAP1GAP2//FAM120A//DNAJC9//FLRT3//GABRB1//GCG//GCGR//OR10J1//RGS17//OR4D1//GHR//GIPR//FAM155B//C5AR2//RND1//TMEM97//GPR20//NKAIN3//GRIK2//PACSIN3//GYPA//HTR2B//AQP7//AR//ITGA2//ITGB8//KCNA3//KCNJ…
GO:0017046	peptide hormone binding	Molecular function	7	42	482	17548	6.067773167	1.32E-04	0.171628717	3.878015045	0.014522822	C2CD2L//CALCRL//GCGR//GHR//GIPR//NPR3//ACVR1//
GO:0042562	hormone binding	Molecular function	9	94	482	17548	3.485742032	1.11E-03	0.720836773	2.953738072	0.018672199	AR//GCGR//GHR//GIPR//NPR3//ACVR1//C2CD2L//EGFR//CALCRL//
GO:0005085	guanyl-nucleotide exchange factor activity	Molecular function	18	323	482	17548	2.028852948	0.003719135	1	2.429558114	0.037344398	ARFGEF3//CYTH2//CYTH1//EGFR//FGF9//RASGRF2//FGD5//ARHGEF40//PLEKHG1//FARP2//DENND2A//DENND2D//TRAPPC9//DIS3//GCGR//RAPGEF6//RALGPS2//RIC8B//
GO:0016874	ligase activity	Molecular function	11	159	482	17548	2.518698296	0.004527131	1	2.34417697	0.022821577	GCLM//AARS2//NARS2//LARS//FARSB//LRRC47//ACAT1//TTLL6//TTLL7//ITCH//TTLL2//
GO:0051020	GTPase binding	Molecular function	30	665	482	17548	1.642404767	0.005535845	1	2.256816098	0.062240664	FGD5//DIS3//GCGR//RAPGEF6//RALGPS2//RIC8B//RASGRF2//ARFGEF3//CYTH2//CYTH1//EGFR//FGF9//ARHGEF40//PLEKHG1//FARP2//XPOT//DIAPH2//PARD6B//FMNL3//DENND2A//DENND2D//TRAPPC9//PIFO//TBC1D7//USP33//EXOC4//GGA2//PAK4//ATG14//RRAGD//
GO:0004725	protein tyrosine phosphatase activity	Molecular function	8	100	482	17548	2.91253112	0.00627334	1	2.20250115	0.01659751	DUSP1//PTPRO//DUSP6//EYA1//EYA2//PTPN14//UBASH3B//CDC25A//
GO:0004812	aminoacyl-tRNA ligase activity	Molecular function	5	44	482	17548	4.137118069	0.006883822	1	2.162170367	0.010373444	AARS2//NARS2//LARS//FARSB//LRRC47//
GO:0016875	ligase activity, forming carbon-oxygen bonds	Molecular function	5	44	482	17548	4.137118069	0.006883822	1	2.162170367	0.010373444	AARS2//NARS2//LARS//FARSB//LRRC47//
GO:0016791	phosphatase activity	Molecular function	15	270	482	17548	2.022591056	0.007926319	1	2.100928441	0.031120332	PFKFB4//MTMR9//CDC25A//DUSP6//EYA1//EYA2//PTPN14//PTPRO//UBASH3B//DUSP1//DUSP27//NT5C2//IMPA2//PHOSPHO1//CA3//
GO:0005086	ARF guanyl-nucleotide exchange factor activity	Molecular function	3	20	482	17548	5.460995851	0.016584123	1	1.780307495	0.006224066	ARFGEF3//CYTH2//CYTH1//
GO:0016881	acid-amino acid ligase activity	Molecular function	3	21	482	17548	5.200948429	0.018961415	1	1.722129253	0.006224066	GCLM//TTLL6//TTLL7//
GO:0019212	phosphatase inhibitor activity	Molecular function	4	39	482	17548	3.734014257	0.02165411	1	1.664459655	0.008298755	LMTK2//SET//PPP1R17//ANP32E//
GO:0042578	phosphoric ester hydrolase activity	Molecular function	17	364	482	17548	1.700310063	0.023926866	1	1.621114188	0.03526971	PDE1C//PFKFB4//MTMR9//CDC25A//DUSP6//EYA1//EYA2//PTPN14//PTPRO//UBASH3B//DUSP1//DUSP27//NT5C2//IMPA2//PHOSPHO1//CA3//PGAP1//
GO:0005515	protein binding	Molecular function	338	11565	482	17548	1.064024555	0.025728689	1	1.589582339	0.701244813	SYT1//SEC24C//ANKRD1//AR//SIX3//CDC5L//USP33//ARRB2//SAA1//PSAPL1//HTR2B//RIC8B//CHL1//TTN//DIAPH2//CCDC88A//SNTB1//TRPC5//FMNL3//PARD6B//FGD5//DIS3//GCGR//RAPGEF6//RALGPS2//RASGRF2//ARFGEF3//CYTH2//CYTH1//EGFR//FGF9//ARHGEF40//PLEKHG1//FARP2//ADAM10//ADM//EDA//GCG//RND1//ITGB8//ANGPTL1//FLRT3//HIF1AN//GALNT11//DHH//LIFR//CNOT9//ITGA2//TGFBI//CCK//CTH//PDE1C//XCL1//KIF19//MTUS1//PRC1//PEX12//PIFO…
GO:0016788	hydrolase activity, acting on ester bonds	Molecular function	30	751	482	17548	1.454326458	0.026160492	1	1.582354095	0.062240664	DIS3//USB1//LARS//PAFAH2//ACOT12//PDE1C//PFKFB4//MTMR9//PGAP1//ZC3H12B//RNASEH1//POP7//SEC23IP//CDC25A//DUSP6//EYA1//EYA2//PTPN14//PTPRO//UBASH3B//DUSP1//DUSP27//NT5C2//MGME1//IMPA2//GOLT1B//PHOSPHO1//CA3//PRDX6//ABHD10//
GO:0043995	histone acetyltransferase activity (H4-K5 specific)	Molecular function	2	10	482	17548	7.281327801	0.029278147	1	1.53345642	0.004149378	KANSL1L//KAT8//
GO:0043996	histone acetyltransferase activity (H4-K8 specific)	Molecular function	2	10	482	17548	7.281327801	0.029278147	1	1.53345642	0.004149378	KANSL1L//KAT8//
GO:0046972	histone acetyltransferase activity (H4-K16 specific)	Molecular function	2	10	482	17548	7.281327801	0.029278147	1	1.53345642	0.004149378	KANSL1L//KAT8//
GO:0016846	carbon-sulfur lyase activity	Molecular function	2	11	482	17548	6.61938891	0.035143836	1	1.454150833	0.004149378	CTH//HCCS//
GO:0019855	calcium channel inhibitor activity	Molecular function	2	11	482	17548	6.61938891	0.035143836	1	1.454150833	0.004149378	PACSIN3//MCUB//
GO:0061578	Lys63-specific deubiquitinase activity	Molecular function	2	11	482	17548	6.61938891	0.035143836	1	1.454150833	0.004149378	STAMBP//YOD1//
GO:0042975	peroxisome proliferator activated receptor binding	Molecular function	2	12	482	17548	6.067773167	0.041419492	1	1.38279523	0.004149378	ASXL3//NR0B2//
GO:0043422	protein kinase B binding	Molecular function	2	12	482	17548	6.067773167	0.041419492	1	1.38279523	0.004149378	ARRB2//CCDC88A//
GO:0017017	MAP kinase tyrosine/serine/threonine phosphatase activity	Molecular function	2	13	482	17548	5.601021385	0.048078267	1	1.318051195	0.004149378	DUSP1//DUSP6//
GO:0070679	inositol 1,4,5 trisphosphate binding	Molecular function	2	13	482	17548	5.601021385	0.048078267	1	1.318051195	0.004149378	TRPC5//CYTH2//
GO:0019899	enzyme binding	Molecular function	76	2301	482	17548	1.202479167	0.048815015	1	1.311446577	0.157676349	CHL1//TTN//PARD6B//FGD5//DIS3//GCGR//RAPGEF6//RALGPS2//RIC8B//RASGRF2//ARFGEF3//CYTH2//CYTH1//EGFR//FGF9//ARHGEF40//PLEKHG1//FARP2//CDC5L//XPOT//DIAPH2//FMNL3//DENND2A//DENND2D//TRAPPC9//PIFO//TBC1D7//USP33//EXOC4//GADD45A//MYOM1//CNOT9//ADAM10//FAM83C//GHR//RND1//AURKA//KAT2B//PRC1//CDC25A//CSRNP2//MTMR9//GGA2//PTPN14//LMTK2//GRIK2//CASC3//CACYBP//ARRB2//YOD1//RALA//UBASH3B//PRDX6//ABAT//KANSL1L…
GO:0017048	Rho GTPase binding	Molecular function	9	173	482	17548	1.893987	0.04970946	1	1.303560957	0.018672199	FGD5//ARHGEF40//PLEKHG1//RASGRF2//FARP2//PAK4//DIAPH2//PARD6B//FMNL3//
hsa00511	Other glycan degradation - Homo sapiens (human)	pathway	2	95	18	7906		1.93E-02	1.00E+00	1.714665	0.021053	FUCA2//MAN2B1
hsa04977	Vitamin digestion and absorption - Homo sapiens (human)	pathway	2	95	24	7906		3.32E-02	1.00E+00	1.478621	0.021053	SLC46A1//SLC52A3
hsa00062	Fatty acid elongation - Homo sapiens (human)	pathway	2	95	27	7906		4.13E-02	1.00E+00	1.384266	0.021053	ELOVL7//HACD2
hsa01040	Biosynthesis of unsaturated fatty acids - Homo sapiens (human)	pathway	2	95	27	7906		4.13E-02	1.00E+00	1.384266	0.021053	ELOVL7//HACD2
